# Supplementary material for: catena-Poly[[(triaqua­cadmium)-μ-1,4-phenyl­enediacetato-κ4 O,O′:O′′,O′′′] dihydrate]
Source: Acta Crystallogr Sect E Struct Rep Online. 2011 Nov 16;67(Pt 12):m1771. doi: 10.1107/S1600536811047842 (PMC3238673; doi:10.1107/S1600536811047842)
Supplement: Supplementary file 1 [file e-67-m1771-sup1.cif]

##############################################################################
#                                                                            #
# This CIF contains the data in a paper accepted for publication in          #
# Acta Crystallographica Section E. It conforms to the requirements of       #
# Notes for Authors for Acta Crystallographica Section E, and has been       #
# peer reviewed under the auspices of the IUCr Commission on Journals.       #
#                                                                            #
# Full details of the Crystallographic Information File format               #
# are given in the paper "The Crystallographic Information File (CIF):       #
# a New Standard Archive File for Crystallography" by S. R. Hall, F. H.      #
# Allen and I. D. Brown [Acta Cryst. (1991), A47, 655-685].                  #
#                                                                            #
# The current version of the core CIF dictionary is obtainable from          #
# ftp://ftp.iucr.org/pub/cif_core.dic.                                       #
#                                                                            #
# Software is freely available for graphical display of the structure(s)     #
# in this CIF. For information consult the CIF software page                 #
# http://www.iucr.org/resources/cif/software.                                #
#                                                                            #
# This file may be used for bona fide research purposes within the           #
# scientific community so long as proper attribution is given to the journal # 
# article from which it was obtained.                                        #
#                                                                            #
##############################################################################
data_I
_audit_creation_method     SHELXL-97
_chemical_name_systematic
;
<i>catena</i>-Poly[[(triaquacadmium)-\m-1,4-phenylenediacetato-\k^4^<i>O</i>,
<i>O</i>':<i>O</i>'',<i>O</i>'''] dihydrate]
;
_chemical_name_common     ?
_chemical_formula_moiety     'C10 H14 Cd O7, 2(H2 O)'
_chemical_formula_sum     'C10 H18 Cd O9'
_chemical_formula_iupac     '[Cd (C10 H8 O4) (H2 O)3], 2H2 O'
_chemical_formula_weight     394.64
_chemical_melting_point     ?
_symmetry_cell_setting     monoclinic
_symmetry_space_group_name_H-M     'C 2/c '
_symmetry_space_group_name_Hall     '-C 2yc'
loop_
    _symmetry_equiv_pos_as_xyz
    'x, y, z'
    '-x, y, -z+1/2'
    'x+1/2, y+1/2, z'
    '-x+1/2, y+1/2, -z+1/2'
    '-x, -y, -z'
    'x, -y, z-1/2'
    '-x+1/2, -y+1/2, -z'
    'x+1/2, -y+1/2, z-1/2'
_cell_length_a     7.6878(7)
_cell_length_b     8.2295(8)
_cell_length_c     22.735(2)
_cell_angle_alpha     90.00
_cell_angle_beta     95.7520(10)
_cell_angle_gamma     90.00
_cell_volume     1431.1(2)
_cell_formula_units_Z     4
_cell_measurement_reflns_used     9928
_cell_measurement_theta_min     2.70
_cell_measurement_theta_max     25.32
_cell_measurement_temperature     173(2)
_exptl_crystal_description     block
_exptl_crystal_colour     colourless
_exptl_crystal_size_max     0.34
_exptl_crystal_size_mid     0.32
_exptl_crystal_size_min     0.29
_exptl_crystal_density_diffrn     1.832
_exptl_crystal_density_meas     ?
_exptl_crystal_density_method     'not measured'
_exptl_crystal_F_000     792
_exptl_absorpt_coefficient_mu     1.565
_exptl_absorpt_correction_type     multi-scan
_exptl_absorpt_process_details     '(SADABS; Sheldrick, 1996)'
_exptl_absorpt_correction_T_min     0.6206
_exptl_absorpt_correction_T_max     0.6588
_exptl_special_details     ?
_diffrn_ambient_temperature     173(2)
_diffrn_radiation_type     MoK\a
_diffrn_radiation_wavelength     0.71073
_diffrn_radiation_source     'fine-focus sealed tube'
_diffrn_radiation_monochromator     graphite
_diffrn_measurement_device_type     'Bruker APEXII CCD'
_diffrn_measurement_method     \w-\f
_diffrn_detector_area_resol_mean     ?
_diffrn_reflns_number     11122
_diffrn_reflns_av_R_equivalents     0.0249
_diffrn_reflns_av_sigmaI/netI     0.0128
_diffrn_reflns_theta_min     1.80
_diffrn_reflns_theta_max     25.32
_diffrn_reflns_theta_full     25.00
_diffrn_measured_fraction_theta_max     1.000
_diffrn_measured_fraction_theta_full     1.000
_diffrn_reflns_limit_h_min     -9
_diffrn_reflns_limit_h_max     9
_diffrn_reflns_limit_k_min     -9
_diffrn_reflns_limit_k_max     9
_diffrn_reflns_limit_l_min     -27
_diffrn_reflns_limit_l_max     27
_diffrn_standards_number     0
_diffrn_standards_interval_count     0
_diffrn_standards_interval_time     ?
_diffrn_standards_decay_%     0
_refine_special_details
;
Refinement of <i>F</i>^2^ against ALL reflections. The weighted <i>R</i>-factor
<i>wR</i> and goodness of fit <i>S</i> are based on <i>F</i>^2^, conventional
<i>R</i>-factors <i>R</i> are based on <i>F</i>, with <i>F</i> set to zero for
negative <i>F</i>^2^. The threshold expression of <i>F</i>^2^ >
\s(<i>F</i>^2^) is used only for calculating <i>R</i>-factors(gt) <i>etc</i>.
and is not relevant to the choice of reflections for refinement.
<i>R</i>-factors based on <i>F</i>^2^ are statistically about twice as large
as those based on <i>F</i>, and <i>R</i>- factors based on ALL data will be
even larger.
;
_reflns_number_total     1307
_reflns_number_gt     1296
_reflns_threshold_expression     >2\s(I)
_refine_ls_structure_factor_coef     Fsqd
_refine_ls_matrix_type     full
_refine_ls_R_factor_all     0.0129
_refine_ls_R_factor_gt     0.0127
_refine_ls_wR_factor_gt     0.0312
_refine_ls_wR_factor_ref     0.0313
_refine_ls_goodness_of_fit_ref     1.188
_refine_ls_restrained_S_all     1.189
_refine_ls_number_reflns     1307
_refine_ls_number_parameters     107
_refine_ls_number_restraints     9
_refine_ls_hydrogen_treatment     mixed
_refine_ls_weighting_scheme     calc
_refine_ls_weighting_details
         'calc w=1/[\s^2^(Fo^2^)+(0.0098P)^2^+1.4668P] where P=(Fo^2^+2Fc^2^)/3'
_atom_sites_solution_hydrogens     geom
_atom_sites_solution_primary     direct
_atom_sites_solution_secondary     difmap
_refine_ls_shift/su_max     0.000
_refine_ls_shift/su_mean     0.000
_refine_diff_density_max     0.274
_refine_diff_density_min     -0.199
_refine_ls_extinction_method     none
_refine_ls_extinction_coef     ?
loop_
    _atom_type_symbol
    _atom_type_description
    _atom_type_scat_dispersion_real
    _atom_type_scat_dispersion_imag
    _atom_type_scat_source
    'C' 'C' 0.0033 0.0016
                         'International Tables Vol C Tables 4.2.6.8 and 6.1.1.4'
    'H' 'H' 0.0000 0.0000
                         'International Tables Vol C Tables 4.2.6.8 and 6.1.1.4'
    'O' 'O' 0.0106 0.0060
                         'International Tables Vol C Tables 4.2.6.8 and 6.1.1.4'
    'Cd' 'Cd' -0.8075 1.2024
                         'International Tables Vol C Tables 4.2.6.8 and 6.1.1.4'
_computing_data_collection     'APEX2 (Bruker, 2006)'
_computing_cell_refinement     'SAINT  (Bruker, 2006)'
_computing_data_reduction     'SAINT  (Bruker, 2006)'
_computing_structure_solution     'SHELXS97 (Sheldrick, 2008)'
_computing_structure_refinement     'SHELXL97 (Sheldrick, 2008)'
_computing_molecular_graphics
;
<i>Crystal Maker</i> (Palmer, 2007)
;
_computing_publication_material     'SHELXL97 (Sheldrick, 2008)'
loop_
    _atom_site_type_symbol
    _atom_site_label
    _atom_site_fract_x
    _atom_site_fract_y
    _atom_site_fract_z
    _atom_site_U_iso_or_equiv
    _atom_site_adp_type
    _atom_site_calc_flag
    _atom_site_refinement_flags
    _atom_site_occupancy
    _atom_site_symmetry_multiplicity
    _atom_site_disorder_assembly
    _atom_site_disorder_group
    Cd Cd1 0.0000 0.211515(18) 0.2500 0.01614(6) Uani d S 1 2 . .
    O O1 0.0000 0.4900(2) 0.2500 0.0296(4) Uani d SD 1 2 . .
    H H1 0.070(2) 0.552(2) 0.2346(8) 0.036 Uiso d D 1 1 . .
    O O1W 0.21682(17) 0.51653(15) 0.09931(5) 0.0252(3) Uani d D 1 1 . .
    H H1WA 0.199(3) 0.430(2) 0.1171(8) 0.030 Uiso d D 1 1 . .
    H H1WB 0.307(2) 0.506(2) 0.0844(8) 0.030 Uiso d D 1 1 . .
    O O2 0.14213(18) 0.25529(14) 0.16357(5) 0.0290(3) Uani d . 1 1 . .
    O O3 0.09896(14) 0.00183(13) 0.18665(5) 0.0208(2) Uani d . 1 1 . .
    O O4 0.27315(15) 0.20049(14) 0.30205(5) 0.0200(2) Uani d D 1 1 . .
    H H4A 0.273(2) 0.158(2) 0.3350(7) 0.024 Uiso d D 1 1 . .
    H H4B 0.318(2) 0.2927(18) 0.3066(8) 0.024 Uiso d D 1 1 . .
    C C1 0.1256(2) 0.0255(2) 0.04864(6) 0.0195(3) Uani d . 1 1 . .
    C C2 0.2569(2) 0.0525(2) 0.10213(7) 0.0215(3) Uani d . 1 1 . .
    H H2A 0.3421 0.1368 0.0931 0.026 Uiso calc R 1 1 . .
    H H2B 0.3217 -0.0494 0.1121 0.026 Uiso calc R 1 1 . .
    C C3 0.0777(2) -0.1308(2) 0.03026(7) 0.0216(3) Uani d . 1 1 . .
    H H3 0.1305 -0.2215 0.0508 0.026 Uiso calc R 1 1 . .
    C C4 -0.0466(2) -0.1567(2) -0.01772(7) 0.0217(3) Uani d . 1 1 . .
    H H4 -0.0777 -0.2644 -0.0295 0.026 Uiso calc R 1 1 . .
    C C5 0.1617(2) 0.10626(19) 0.15438(6) 0.0177(3) Uani d . 1 1 . .
loop_
    _atom_site_aniso_label
    _atom_site_aniso_U_11
    _atom_site_aniso_U_22
    _atom_site_aniso_U_33
    _atom_site_aniso_U_12
    _atom_site_aniso_U_13
    _atom_site_aniso_U_23
    Cd1 0.01982(9) 0.01563(9) 0.01342(9) 0.000 0.00393(6) 0.000
    O1 0.0287(10) 0.0159(8) 0.0478(11) 0.000 0.0214(8) 0.000
    O1W 0.0298(7) 0.0207(6) 0.0263(6) -0.0005(5) 0.0085(5) 0.0015(5)
    O2 0.0469(8) 0.0178(6) 0.0247(6) 0.0008(5) 0.0153(6) -0.0004(5)
    O3 0.0239(6) 0.0196(6) 0.0198(6) 0.0015(5) 0.0075(5) 0.0010(4)
    O4 0.0242(6) 0.0161(6) 0.0199(6) -0.0012(5) 0.0025(5) 0.0003(5)
    C1 0.0212(8) 0.0247(8) 0.0139(7) 0.0016(7) 0.0080(6) -0.0005(6)
    C2 0.0205(8) 0.0273(9) 0.0174(8) 0.0022(7) 0.0055(6) -0.0010(6)
    C3 0.0275(9) 0.0207(8) 0.0173(8) 0.0051(7) 0.0059(7) 0.0032(6)
    C4 0.0284(9) 0.0188(8) 0.0188(8) 0.0002(7) 0.0074(7) -0.0019(6)
    C5 0.0184(8) 0.0216(8) 0.0127(7) 0.0015(6) -0.0012(6) -0.0005(6)
_geom_special_details
;
All e.s.d.'s (except the e.s.d. in the dihedral angle between two l.s. planes)
are estimated using the full covariance matrix. The cell e.s.d.'s are taken
into account individually in the estimation of e.s.d.'s in distances, angles
and torsion angles; correlations between e.s.d.'s in cell parameters are only
used when they are defined by crystal symmetry. An approximate (isotropic)
treatment of cell e.s.d.'s is used for estimating e.s.d.'s involving l.s.
planes.
;
loop_
    _geom_bond_atom_site_label_1
    _geom_bond_atom_site_label_2
    _geom_bond_site_symmetry_2
    _geom_bond_distance
    _geom_bond_publ_flag
    Cd1 O1 . 2.2917(17) ?
    Cd1 O4 . 2.3066(12) ?
    Cd1 O4 2 2.3066(12) ?
    Cd1 O2 . 2.3695(12) ?
    Cd1 O2 2 2.3695(12) ?
    Cd1 O3 . 2.4187(11) ?
    Cd1 O3 2 2.4187(11) ?
    O1 H1 . 0.842(11) ?
    O1W H1WA . 0.835(15) ?
    O1W H1WB . 0.810(15) ?
    O2 C5 . 1.256(2) ?
    O3 C5 . 1.2571(19) ?
    O4 H4A . 0.827(14) ?
    O4 H4B . 0.836(14) ?
    C1 C3 . 1.391(2) ?
    C1 C4 5 1.394(2) ?
    C1 C2 . 1.517(2) ?
    C2 C5 . 1.522(2) ?
    C2 H2A . 0.9900 ?
    C2 H2B . 0.9900 ?
    C3 C4 . 1.392(2) ?
    C3 H3 . 0.9500 ?
    C4 C1 5 1.394(2) ?
    C4 H4 . 0.9500 ?
loop_
    _geom_angle_atom_site_label_1
    _geom_angle_atom_site_label_2
    _geom_angle_atom_site_label_3
    _geom_angle_site_symmetry_1
    _geom_angle_site_symmetry_3
    _geom_angle
    _geom_angle_publ_flag
    O1 Cd1 O4 . . 92.25(3) ?
    O1 Cd1 O4 . 2 92.25(3) ?
    O4 Cd1 O4 . 2 175.49(6) ?
    O1 Cd1 O2 . . 81.25(3) ?
    O4 Cd1 O2 . . 87.69(4) ?
    O4 Cd1 O2 2 . 93.00(4) ?
    O1 Cd1 O2 . 2 81.25(3) ?
    O4 Cd1 O2 . 2 93.00(4) ?
    O4 Cd1 O2 2 2 87.69(4) ?
    O2 Cd1 O2 . 2 162.51(6) ?
    O1 Cd1 O3 . . 135.51(3) ?
    O4 Cd1 O3 . . 87.30(4) ?
    O4 Cd1 O3 2 . 89.48(4) ?
    O2 Cd1 O3 . . 54.27(4) ?
    O2 Cd1 O3 2 . 143.22(4) ?
    O1 Cd1 O3 . 2 135.51(3) ?
    O4 Cd1 O3 . 2 89.48(4) ?
    O4 Cd1 O3 2 2 87.30(4) ?
    O2 Cd1 O3 . 2 143.22(4) ?
    O2 Cd1 O3 2 2 54.27(4) ?
    O3 Cd1 O3 . 2 88.97(5) ?
    Cd1 O1 H1 . . 127.1(12) ?
    H1WA O1W H1WB . . 107.7(19) ?
    C5 O2 Cd1 . . 93.58(9) ?
    C5 O3 Cd1 . . 91.25(9) ?
    Cd1 O4 H4A . . 113.4(13) ?
    Cd1 O4 H4B . . 111.8(13) ?
    H4A O4 H4B . . 108.1(18) ?
    C3 C1 C4 . 5 118.40(15) ?
    C3 C1 C2 . . 120.78(15) ?
    C4 C1 C2 5 . 120.79(15) ?
    C1 C2 C5 . . 109.59(13) ?
    C1 C2 H2A . . 109.8 ?
    C5 C2 H2A . . 109.8 ?
    C1 C2 H2B . . 109.8 ?
    C5 C2 H2B . . 109.8 ?
    H2A C2 H2B . . 108.2 ?
    C1 C3 C4 . . 121.14(15) ?
    C1 C3 H3 . . 119.4 ?
    C4 C3 H3 . . 119.4 ?
    C3 C4 C1 . 5 120.47(16) ?
    C3 C4 H4 . . 119.8 ?
    C1 C4 H4 5 . 119.8 ?
    O2 C5 O3 . . 120.75(14) ?
    O2 C5 C2 . . 119.26(14) ?
    O3 C5 C2 . . 119.96(14) ?
    O2 C5 Cd1 . . 59.31(8) ?
    O3 C5 Cd1 . . 61.56(8) ?
    C2 C5 Cd1 . . 177.81(11) ?
loop_
    _geom_torsion_atom_site_label_1
    _geom_torsion_atom_site_label_2
    _geom_torsion_atom_site_label_3
    _geom_torsion_atom_site_label_4
    _geom_torsion_site_symmetry_1
    _geom_torsion_site_symmetry_2
    _geom_torsion_site_symmetry_3
    _geom_torsion_site_symmetry_4
    _geom_torsion
    _geom_torsion_publ_flag
    O1 Cd1 O2 C5 . . . . 178.70(10) ?
    O4 Cd1 O2 C5 . . . . 86.06(10) ?
    O4 Cd1 O2 C5 2 . . . -89.48(10) ?
    O2 Cd1 O2 C5 2 . . . 178.70(10) ?
    O3 Cd1 O2 C5 . . . . -2.28(9) ?
    O3 Cd1 O2 C5 2 . . . 0.02(14) ?
    O1 Cd1 O3 C5 . . . . 3.65(11) ?
    O4 Cd1 O3 C5 . . . . -86.82(9) ?
    O4 Cd1 O3 C5 2 . . . 96.34(9) ?
    O2 Cd1 O3 C5 . . . . 2.27(9) ?
    O2 Cd1 O3 C5 2 . . . -178.22(9) ?
    O3 Cd1 O3 C5 2 . . . -176.35(11) ?
    C5 Cd1 O3 C5 2 . . . -178.21(5) ?
    C3 C1 C2 C5 . . . . -104.15(17) ?
    C4 C1 C2 C5 5 . . . 74.03(18) ?
    C4 C1 C3 C4 5 . . . -0.2(3) ?
    C2 C1 C3 C4 . . . . 178.06(14) ?
    C1 C3 C4 C1 . . . 5 0.2(3) ?
    Cd1 O2 C5 O3 . . . . 4.15(16) ?
    Cd1 O2 C5 C2 . . . . -178.08(12) ?
    Cd1 O3 C5 O2 . . . . -4.05(15) ?
    Cd1 O3 C5 C2 . . . . 178.19(12) ?
    C1 C2 C5 O2 . . . . -92.22(18) ?
    C1 C2 C5 O3 . . . . 85.57(18) ?
    O1 Cd1 C5 O2 . . . . -1.36(10) ?
    O4 Cd1 C5 O2 . . . . -92.46(10) ?
    O4 Cd1 C5 O2 2 . . . 91.83(10) ?
    O3 Cd1 C5 O2 . . . . 175.95(15) ?
    O3 Cd1 C5 O2 2 . . . -179.99(9) ?
    C5 Cd1 C5 O2 2 . . . 178.64(10) ?
    O1 Cd1 C5 O3 . . . . -177.31(8) ?
    O4 Cd1 C5 O3 . . . . 91.60(9) ?
    O4 Cd1 C5 O3 2 . . . -84.12(9) ?
    O2 Cd1 C5 O3 . . . . -175.95(15) ?
    O3 Cd1 C5 O3 2 . . . 4.07(12) ?
    C5 Cd1 C5 O3 2 . . . 2.70(8) ?
loop_
    _geom_hbond_atom_site_label_D
    _geom_hbond_atom_site_label_H
    _geom_hbond_atom_site_label_A
    _geom_hbond_site_symmetry_A
    _geom_hbond_distance_DH
    _geom_hbond_distance_HA
    _geom_hbond_distance_DA
    _geom_hbond_angle_DHA
    _geom_hbond_publ_flag
    O1 H1 O4 4 0.842(11) 1.961(11) 2.8029(15) 178(2) y
    O1W H1WA O2 . 0.835(15) 1.864(15) 2.6934(17) 172.3(19) y
    O4 H4A O1W 4_545 0.827(14) 1.888(15) 2.7004(17) 166.9(19) y
    O4 H4B O3 4 0.836(14) 1.837(15) 2.6706(16) 175(2) y
_iucr_refine_instructions_details
;
TITL C2C in C2/c
CELL 0.71073   7.6878   8.2295  22.7347  90.000  95.752  90.000
ZERR    4.00   0.0007   0.0008   0.0021   0.000   0.001   0.000
LATT  7
SYMM -X, Y, 0.5-Z
SFAC C H O CD
UNIT 40 72 36 4
TEMP -100.000
L.S. 16
ACTA 50
CONF
SIZE 0.337 0.319 0.291
HTAB 2
BOND $H
FMAP 2
PLAN 20
EQIV $1 -x, y, 0.5-z
DFIX 0.85 O1w H1WA
DFIX 0.85 O1w H1WB
DANG 1.4 H1WA H1WB
DFIX 0.85 O4 H4A
DFIX 0.85 O4 H4B
DANG 1.4 H4A H4B
DFIX 0.85 O1 H1
DFIX 0.85 O1 H1_$1
DANG 1.4 H1 H1_$1
EQIV $2 -x+1/2, y+1/2, -z+1/2
HTAB O1 O4_$2
HTAB O1w O2
EQIV $3 -x+1/2, y-1/2, -z+1/2
HTAB O4 O1w_$3
HTAB O4 O3_$2
WGHT    0.009800    1.466800
FVAR       0.09033
CD1   4    0.000000    0.211515    0.250000    10.50000    0.01982    0.01563 =
         0.01342    0.00000    0.00393    0.00000
O1    3    0.000000    0.489991    0.250000    10.50000    0.02867    0.01594 =
         0.04783    0.00000    0.02144    0.00000
H1    2    0.070140    0.551702    0.234619    11.00000   -1.20000
O1W   3    0.216820    0.516527    0.099307    11.00000    0.02984    0.02071 =
         0.02631    0.00147    0.00852   -0.00052
H1WA  2    0.198562    0.430397    0.117062    11.00000   -1.20000
H1WB  2    0.307435    0.505830    0.084355    11.00000   -1.20000
O2    3    0.142126    0.255294    0.163574    11.00000    0.04690    0.01778 =
         0.02474   -0.00037    0.01531    0.00079
O3    3    0.098960    0.001834    0.186652    11.00000    0.02389    0.01964 =
         0.01984    0.00102    0.00748    0.00150
O4    3    0.273152    0.200490    0.302052    11.00000    0.02419    0.01611 =
         0.01986    0.00028    0.00253   -0.00115
H4A   2    0.272930    0.157798    0.334981    11.00000   -1.20000
H4B   2    0.317943    0.292706    0.306639    11.00000   -1.20000
C1    1    0.125649    0.025453    0.048643    11.00000    0.02117    0.02466 =
         0.01386   -0.00054    0.00799    0.00158
C2    1    0.256875    0.052508    0.102132    11.00000    0.02054    0.02730 =
         0.01735   -0.00100    0.00547    0.00223
AFIX  23
H2A   2    0.342145    0.136823    0.093120    11.00000   -1.20000
H2B   2    0.321663   -0.049403    0.112090    11.00000   -1.20000
AFIX   0
C3    1    0.077655   -0.130841    0.030262    11.00000    0.02747    0.02072 =
         0.01732    0.00325    0.00593    0.00506
AFIX  43
H3    2    0.130550   -0.221545    0.050800    11.00000   -1.20000
AFIX   0
C4    1   -0.046581   -0.156663   -0.017721    11.00000    0.02836    0.01883 =
         0.01879   -0.00191    0.00738    0.00017
AFIX  43
H4    2   -0.077695   -0.264441   -0.029474    11.00000   -1.20000
AFIX   0
C5    1    0.161685    0.106260    0.154381    11.00000    0.01839    0.02159 =
         0.01270   -0.00052   -0.00124    0.00150
HKLF 4
REM  C2C in C2/c
REM R1 =  0.0127 for   1296 Fo > 4sig(Fo)  and  0.0129 for all   1307 data
REM    107 parameters refined using      9 restraints
END
WGHT      0.0098      1.4667
REM Highest difference peak  0.274,  deepest hole -0.199,  1-sigma level  0.044
Q1    1   0.2152  0.0747  0.1294  11.00000  0.05    0.27
Q2    1   0.0648  0.2086  0.2175  11.00000  0.05    0.24
Q3    1   0.1792  0.0401  0.0749  11.00000  0.05    0.23
Q4    1   0.1008  0.0880  0.0310  11.00000  0.05    0.21
Q5    1   0.0389 -0.1362 -0.0007  11.00000  0.05    0.21
Q6    1   0.1407 -0.0408  0.0311  11.00000  0.05    0.19
Q7    1  -0.0929 -0.3141  0.0302  11.00000  0.05    0.17
Q8    1   0.2455  0.1418  0.0481  11.00000  0.05    0.16
Q9    1  -0.0962 -0.2134 -0.0167  11.00000  0.05    0.14
Q10   1   0.0961 -0.0995  0.1830  11.00000  0.05    0.14
Q11   1   0.0314  0.0183  0.2016  11.00000  0.05    0.14
Q12   1   0.0000  0.0708  0.2500  10.50000  0.05    0.14
Q13   1   0.1899  0.0146  0.2464  11.00000  0.05    0.14
Q14   1   0.1681  0.0017  0.2174  11.00000  0.05    0.14
Q15   1   0.1191  0.2075  0.2799  11.00000  0.05    0.13
Q16   1   0.2755  0.1116  0.3725  11.00000  0.05    0.12
Q17   1   0.0914  0.4829  0.0820  11.00000  0.05    0.12
Q18   1   0.3360  0.0224  0.1087  11.00000  0.05    0.12
Q19   1   0.0788  0.0459  0.1702  11.00000  0.05    0.12
Q20   1   0.0966  0.0278  0.0596  11.00000  0.05    0.11
;
data_global
_journal_date_recd_electronic     2011-11-03
_journal_date_accepted     2011-11-10
_journal_name_full     'Acta Crystallographica, Section E'
_journal_year     2011
_journal_volume     67
_journal_issue     12
_journal_page_first     m1771
_journal_page_last     m1771
_journal_paper_category     QM
_journal_coeditor_code     DS2153
_publ_contact_author_name     'Robert L. LaDuca'
_publ_contact_author_address
;
Lyman Briggs College
Department of Chemistry
E-30 Holmes Hall
Michigan State University
East Lansing, MI 48825 USA
;
_publ_contact_author_email     'laduca@msu.edu'
_publ_contact_author_fax     '517-432-2758'
_publ_contact_author_phone     '517-432-2268'
_publ_section_title
;\
<i>catena</i>-Poly[[(triaquacadmium)-\m-1,4-phenylenediacetato-\k^4^<i>O</i>,\
<i>O</i>':<i>O</i>'',<i>O</i>'''] dihydrate]
;
loop_
    _publ_author_name
    _publ_author_footnote
    _publ_author_address
    'Uebler, Jacob W.' .
;
Lyman Briggs College
Department of Chemistry
Michigan State University
East Lansing, MI 48825 USA
;
    'LaDuca, Robert L.' .
;
Lyman Briggs College
Department of Chemistry
Michigan State University
East Lansing, MI 48825 USA
;
