# Supplementary material for: catena-Poly[[(triaqua­cadmium)-μ-1,4-phenyl­enediacetato-κ4 O,O′:O′′,O′′′] dihydrate]
Source: Acta Crystallogr Sect E Struct Rep Online. 2011 Nov 16;67(Pt 12):m1771. doi: 10.1107/S1600536811047842 (PMC3238673; doi:10.1107/S1600536811047842)
Supplement: Supplementary file 2 [file e-67-m1771-Isup2.hkl]

# 
# h,k,l, Fc-squared, Fo-squared, sigma(Fo-squared) and status flag 
# 
data_I
_shelx_title ' C2C in C2/c' 
_shelx_refln_list_code          4 
_shelx_F_calc_maximum      347.58 
_exptl_crystal_F_000       792.00 
_reflns_d_resolution_high  0.8310 
 
loop_ 
 _symmetry_equiv_pos_as_xyz 
 'x, y, z' 
 '-x, y, -z+1/2' 
 'x+1/2, y+1/2, z' 
 '-x+1/2, y+1/2, -z+1/2' 
 '-x, -y, -z' 
 'x, -y, z-1/2' 
 '-x+1/2, -y+1/2, -z' 
 'x+1/2, -y+1/2, z-1/2' 
 
_cell_length_a     7.6878 
_cell_length_b     8.2295 
_cell_length_c    22.7347 
_cell_angle_alpha  90.000 
_cell_angle_beta   95.752 
_cell_angle_gamma  90.000 
 
_shelx_F_squared_multiplier     1.000 
 
loop_ 
 _refln_index_h 
 _refln_index_k 
 _refln_index_l 
 _refln_F_squared_calc 
 _refln_F_squared_meas 
 _refln_F_squared_sigma 
 _refln_observed_status 
   2   0   0     6073.70     6318.11     77.15 o 
   4   0   0    14481.97    14702.02    145.91 o 
   6   0   0     3830.57     3698.02     71.42 o 
   8   0   0     6083.22     6044.46    112.26 o 
   1   1   0    15832.92    16405.29    218.39 o 
   3   1   0      122.80       77.11      4.11 o 
   5   1   0     2687.61     2635.09     47.76 o 
   7   1   0      892.23      883.78     36.02 o 
   9   1   0        2.57       20.48      6.86 o 
   0   2   0     3345.39     3471.21     40.00 o 
   2   2   0    17492.51    17400.25    123.93 o 
   4   2   0     9178.62     8951.75     80.90 o 
   6   2   0     7712.29     7616.19     77.14 o 
   8   2   0     1445.71     1426.15     32.01 o 
   1   3   0    14422.80    14344.89    107.19 o 
   3   3   0    14720.35    15446.12    112.36 o 
   5   3   0    10292.48    10146.67     97.56 o 
   7   3   0     1410.72     1391.37     27.58 o 
   0   4   0    32832.18    33426.59    542.67 o 
   2   4   0     1266.29     1221.92     21.40 o 
   4   4   0     2540.62     2422.77     37.05 o 
   6   4   0     1221.40     1222.33     31.05 o 
   8   4   0     3227.74     3218.30     59.12 o 
   1   5   0    10066.61     9833.51     78.73 o 
   3   5   0    10481.11    10529.86     95.11 o 
   5   5   0      821.74      797.72     17.80 o 
   7   5   0     3892.67     3919.88     59.63 o 
   0   6   0     1001.09      984.41     21.78 o 
   2   6   0       43.88       58.54      4.64 o 
   4   6   0       79.01       98.67     11.12 o 
   6   6   0      652.36      650.96     23.53 o 
   1   7   0     3063.35     3093.76     43.54 o 
   3   7   0     7051.87     6891.92     81.40 o 
   5   7   0     6889.78     6969.18     92.32 o 
   0   8   0      190.81      184.24     17.34 o 
   2   8   0       31.09       81.15     13.28 o 
   4   8   0     2473.13     2359.96     48.65 o 
   1   9   0     2779.21     2722.23     56.79 o 
   3   9   0     1097.29     1163.70     37.09 o 
  -9   1   1      663.00      671.14     24.22 o 
  -7   1   1     7521.59     7482.08     84.33 o 
  -5   1   1     9456.07     9320.87     87.17 o 
  -3   1   1     9654.30     9228.39     79.57 o 
  -1   1   1    31986.62    31543.36    319.31 o 
   1   1   1    48967.62    48339.32    412.54 o 
   3   1   1    19505.27    19156.65    148.79 o 
   5   1   1     4919.14     4976.55     52.37 o 
   7   1   1    10808.97    10742.67    112.56 o 
   9   1   1     2159.31     2211.52     43.27 o 
  -8   2   1      386.95      389.23     23.29 o 
  -6   2   1      895.33      898.84     30.80 o 
  -4   2   1     6452.86     6651.05     81.01 o 
  -2   2   1       51.94       28.62      2.63 o 
   0   2   1    24104.85    24318.43    346.62 o 
   2   2   1      928.04      885.30     10.13 o 
   4   2   1     2981.70     2861.91     77.62 o 
   6   2   1     1859.94     1914.83     55.36 o 
   8   2   1     1794.55     1722.81     48.37 o 
  -7   3   1     2455.31     2467.53     60.31 o 
  -5   3   1     3495.32     3370.55     50.94 o 
  -3   3   1     4722.66     4482.19     38.00 o 
  -1   3   1    17355.16    17513.37    124.11 o 
   1   3   1     9970.12    10389.73    111.64 o 
   3   3   1    12890.49    13025.96    114.48 o 
   5   3   1     2895.31     2816.95     46.49 o 
   7   3   1     2882.74     2908.06     47.14 o 
  -8   4   1     1974.21     1949.24     43.49 o 
  -6   4   1     1833.22     1839.81     29.33 o 
  -4   4   1     8273.15     7894.85     76.54 o 
  -2   4   1    12376.22    12941.50     99.10 o 
   0   4   1    11815.60    11970.86     88.06 o 
   2   4   1     6240.35     6176.50     51.71 o 
   4   4   1    11882.78    11863.33    113.38 o 
   6   4   1     4971.44     4937.52     67.28 o 
   8   4   1     1678.09     1714.15     34.56 o 
  -7   5   1     2461.11     2362.85     44.00 o 
  -5   5   1      766.69      787.17     18.99 o 
  -3   5   1      233.99      207.17      8.21 o 
  -1   5   1     1588.84     1613.90     19.14 o 
   1   5   1     6191.48     6637.86     56.23 o 
   3   5   1     1012.71     1014.11     28.27 o 
   5   5   1      148.25      146.87      8.01 o 
   7   5   1      189.19      179.22     15.14 o 
  -6   6   1     1587.62     1592.13     32.57 o 
  -4   6   1     9112.09     9152.93    101.58 o 
  -2   6   1     2694.14     2695.44     35.07 o 
   0   6   1    14503.20    14787.45    111.35 o 
   2   6   1     6553.90     6625.80     61.78 o 
   4   6   1     9903.63     9832.15    107.10 o 
   6   6   1     1420.11     1421.08     32.78 o 
  -5   7   1      139.26      138.05     11.18 o 
  -3   7   1      438.25      446.67     22.70 o 
  -1   7   1       87.18       94.33      6.39 o 
   1   7   1       37.96       36.98      6.10 o 
   3   7   1     2423.15     2383.19     46.35 o 
   5   7   1       71.36       95.83     13.00 o 
  -4   8   1     4220.93     4124.87     69.64 o 
  -2   8   1     6130.54     5974.56     78.89 o 
   0   8   1     4766.51     4719.44     61.02 o 
   2   8   1     2867.31     2889.84     52.02 o 
   4   8   1     3192.15     3268.85     66.38 o 
  -3   9   1     1830.55     1815.19     47.55 o 
  -1   9   1      872.89      888.52     30.13 o 
   1   9   1      446.42      474.16     19.99 o 
   3   9   1     1088.24     1144.40     36.73 o 
  -8   0   2     6916.66     6866.65    123.42 o 
  -6   0   2    11018.74    10984.06    149.25 o 
  -4   0   2    27043.79    26984.18    279.89 o 
  -2   0   2     1885.31     2246.62     27.74 o 
   0   0   2    36848.62    34184.20    852.57 o 
   2   0   2    85703.75    84373.20    871.16 o 
   4   0   2    10790.76    10794.73    117.91 o 
   6   0   2     9551.62     9645.82    149.38 o 
   8   0   2     3873.63     3829.29     81.56 o 
  -9   1   2       17.31       30.59      8.18 o 
  -7   1   2      539.03      508.50     32.41 o 
  -5   1   2      995.48     1008.29     42.59 o 
  -3   1   2     4836.41     5056.74     56.23 o 
  -1   1   2     3364.83     3492.48     29.89 o 
   1   1   2      462.97      578.55      6.22 o 
   3   1   2     4064.12     4115.38     59.68 o 
   5   1   2        5.06       17.48      3.26 o 
   7   1   2        3.71       48.48      7.44 o 
   9   1   2      339.45      346.58     18.36 o 
  -8   2   2     2383.84     2408.49     43.61 o 
  -6   2   2     5154.98     5071.97     55.96 o 
  -4   2   2    14378.33    14019.48    120.32 o 
  -2   2   2     1730.49     1717.12     15.93 o 
   0   2   2    28904.81    28878.90    391.20 o 
   2   2   2      392.21      309.13      6.66 o 
   4   2   2     9067.55     9110.10     77.13 o 
   6   2   2     5060.32     4937.98     55.33 o 
   8   2   2     4801.32     4778.33     72.86 o 
  -7   3   2     3172.62     3219.92     48.34 o 
  -5   3   2     5529.38     5300.46     58.84 o 
  -3   3   2    12258.28    12503.15    100.20 o 
  -1   3   2     5254.25     5391.99     44.00 o 
   1   3   2     2842.65     2488.30     23.07 o 
   3   3   2     5350.22     5199.57     44.76 o 
   5   3   2     4638.08     4667.58     60.38 o 
   7   3   2     9471.81     9370.25    101.10 o 
  -8   4   2     1826.24     1854.95     57.27 o 
  -6   4   2     1502.65     1446.60     25.38 o 
  -4   4   2     4446.09     4501.25     77.66 o 
  -2   4   2     4206.21     4250.51     38.21 o 
   0   4   2    19671.32    20543.24    145.89 o 
   2   4   2    25037.89    25772.21    189.85 o 
   4   4   2     2253.47     2365.41     51.76 o 
   6   4   2      536.87      553.08     23.08 o 
   8   4   2      125.79      134.68     10.67 o 
  -7   5   2     2757.91     2698.55     46.81 o 
  -5   5   2     3101.38     3110.22     43.53 o 
  -3   5   2     2595.33     2526.52     31.04 o 
  -1   5   2    19610.54    20056.26    150.87 o 
   1   5   2     3420.33     3503.77     33.64 o 
   3   5   2    17344.39    17607.43    149.97 o 
   5   5   2     1803.10     1763.22     28.10 o 
   7   5   2     1171.51     1236.29     31.76 o 
  -6   6   2      572.90      558.32     18.70 o 
  -4   6   2       94.18      116.43      8.43 o 
  -2   6   2       72.17       70.61      5.27 o 
   0   6   2      342.45      346.49      8.59 o 
   2   6   2       23.53       41.08      4.74 o 
   4   6   2       57.35       69.23     12.54 o 
   6   6   2        0.53        5.85      5.65 o 
  -5   7   2     3564.85     3527.54     53.53 o 
  -3   7   2    14288.00    14442.80    149.13 o 
  -1   7   2    10116.75    10055.13     94.12 o 
   1   7   2     8729.27     8947.41     90.10 o 
   3   7   2     4870.23     4988.22     81.87 o 
   5   7   2     4132.82     4243.23     64.87 o 
  -4   8   2      690.48      727.75     23.26 o 
  -2   8   2     1805.92     1790.68     35.62 o 
   0   8   2      548.34      563.21     18.63 o 
   2   8   2      199.22      194.68     12.70 o 
   4   8   2      872.07      899.17     31.42 o 
  -3   9   2      655.41      659.36     31.06 o 
  -1   9   2     3743.42     3824.79     64.62 o 
   1   9   2     2512.08     2487.73     49.26 o 
   3   9   2     3803.82     3708.70     73.59 o 
  -9   1   3     2419.50     2406.99     45.89 o 
  -7   1   3     5082.82     5011.69     62.49 o 
  -5   1   3    19616.88    19463.20    150.79 o 
  -3   1   3    10176.76    10293.75     79.04 o 
  -1   1   3    21593.17    21814.41    191.46 o 
   1   1   3    28911.91    29740.26    314.06 o 
   3   1   3    34141.66    33652.95    328.38 o 
   5   1   3     1898.01     1822.86     25.81 o 
   7   1   3     4991.02     4979.14     66.24 o 
   9   1   3     1942.17     1985.06     58.91 o 
  -8   2   3      767.39      732.97     22.19 o 
  -6   2   3     1120.00     1106.58     36.69 o 
  -4   2   3     4685.63     4721.66    115.86 o 
  -2   2   3     2696.29     2765.84     23.55 o 
   0   2   3     3172.88     3110.93     31.09 o 
   2   2   3    12009.87    12426.84     89.85 o 
   4   2   3      752.45      691.72     19.14 o 
   6   2   3     1017.77     1048.88     36.36 o 
   8   2   3      219.38      215.44     18.57 o 
  -7   3   3     4078.55     3953.00     56.07 o 
  -5   3   3     6496.32     6524.99     86.61 o 
  -3   3   3     4469.66     4282.53     52.20 o 
  -1   3   3    14051.34    13717.19    114.75 o 
   1   3   3     7650.73     7915.97     61.83 o 
   3   3   3    12510.61    12565.15     93.37 o 
   5   3   3     1534.09     1564.27     40.24 o 
   7   3   3     3762.66     3802.19    107.25 o 
  -8   4   3     5070.38     4956.98     84.70 o 
  -6   4   3     2263.53     2341.50     36.51 o 
  -4   4   3    12635.48    12237.97    110.86 o 
  -2   4   3     4184.39     3995.33     36.49 o 
   0   4   3    26557.64    26979.47    191.87 o 
   2   4   3     2881.62     2753.17     57.83 o 
   4   4   3     8164.33     8187.07     74.79 o 
   6   4   3     2370.68     2371.61     32.88 o 
   8   4   3     1693.31     1639.95     38.62 o 
  -7   5   3      111.32      132.99     11.76 o 
  -5   5   3     2113.08     2072.79     43.78 o 
  -3   5   3     1490.13     1503.63     23.67 o 
  -1   5   3      412.51      409.40      8.65 o 
   1   5   3     2458.91     2595.73     28.06 o 
   3   5   3     1730.83     1800.30     47.06 o 
   5   5   3     1799.58     1805.76     32.03 o 
   7   5   3      340.96      348.94     15.49 o 
  -6   6   3     2967.50     2931.06     47.63 o 
  -4   6   3     6198.48     6195.25     74.91 o 
  -2   6   3    12307.19    12156.67    103.05 o 
   0   6   3     5857.55     5897.30     53.16 o 
   2   6   3     5953.81     6077.78     57.63 o 
   4   6   3     4838.65     5009.50     63.43 o 
   6   6   3     6334.25     6362.77     86.44 o 
  -5   7   3       84.06      108.06     10.33 o 
  -3   7   3      437.67      438.36     15.19 o 
  -1   7   3     2076.66     2041.60     27.64 o 
   1   7   3      952.75      922.93     20.51 o 
   3   7   3        0.46       10.20      5.95 o 
   5   7   3      784.05      779.07     40.84 o 
  -4   8   3     4417.30     4590.22     64.69 o 
  -2   8   3     1927.18     1976.08     40.80 o 
   0   8   3     9082.75     9043.69    106.44 o 
   2   8   3     4106.46     4009.12     64.80 o 
   4   8   3     4126.99     4042.90     76.30 o 
  -3   9   3      976.06      960.04     37.66 o 
  -1   9   3     1886.53     1892.12     41.87 o 
   1   9   3      364.71      406.43     18.62 o 
   3   9   3     1174.69     1146.34     36.97 o 
  -8   0   4     3721.83     3632.50     70.80 o 
  -6   0   4     8364.23     8324.50    118.44 o 
  -4   0   4    27064.96    26585.82    259.58 o 
  -2   0   4    63800.79    63166.59    611.01 o 
   0   0   4    21112.39    22125.46    609.25 o 
   2   0   4   120809.54   115841.10   1377.52 o 
   4   0   4     8145.93     8033.04     91.34 o 
   6   0   4     4880.72     4817.30     87.13 o 
   8   0   4     2223.58     2136.89     56.79 o 
  -9   1   4      926.25      896.51     27.16 o 
  -7   1   4      134.27      146.14      9.67 o 
  -5   1   4     1014.07      999.09     51.33 o 
  -3   1   4       34.08       82.61      4.42 o 
  -1   1   4     2191.79     2289.66     27.86 o 
   1   1   4     3653.57     3862.61     42.46 o 
   3   1   4      228.51      218.61      7.30 o 
   5   1   4      143.98      124.34     10.42 o 
   7   1   4        4.89       25.28      6.02 o 
  -8   2   4     1925.62     1957.22     38.24 o 
  -6   2   4     1800.18     1755.05     29.79 o 
  -4   2   4    36891.19    36145.64    507.41 o 
  -2   2   4     1233.39     1094.92     11.84 o 
   0   2   4    32743.30    32097.42    241.87 o 
   2   2   4     6334.86     6516.15     47.93 o 
   4   2   4     6684.92     6856.25     57.04 o 
   6   2   4     3150.23     3074.64     39.75 o 
   8   2   4     1872.82     1872.78     37.38 o 
  -7   3   4     1784.60     1709.38     36.15 o 
  -5   3   4     7414.29     7394.90     82.80 o 
  -3   3   4    18467.28    18976.33    131.84 o 
  -1   3   4    41755.43    41904.45    592.55 o 
   1   3   4     4555.72     4607.80     40.12 o 
   3   3   4    15177.41    15626.88    119.09 o 
   5   3   4      331.29      337.10      9.83 o 
   7   3   4     3044.35     3036.34     61.94 o 
  -8   4   4     2362.00     2299.27     54.20 o 
  -6   4   4     4808.33     4809.70     60.44 o 
  -4   4   4      744.15      677.84     29.62 o 
  -2   4   4     2485.57     2415.61     24.77 o 
   0   4   4     1560.12     1439.60     15.87 o 
   2   4   4    13450.31    13192.69    102.01 o 
   4   4   4     6252.64     6257.13     60.25 o 
   6   4   4     3099.57     3197.17     62.59 o 
   8   4   4      664.06      664.78     25.55 o 
  -7   5   4     3773.45     3763.07     58.21 o 
  -5   5   4     4584.63     4546.90     59.72 o 
  -3   5   4     1498.27     1411.23     21.70 o 
  -1   5   4    12048.33    11985.92     98.54 o 
   1   5   4     7780.25     7545.12     62.98 o 
   3   5   4     7735.48     7504.11     71.64 o 
   5   5   4     6345.19     6541.12     77.77 o 
   7   5   4     2183.48     2206.88     43.84 o 
  -6   6   4       12.57       22.32      6.39 o 
  -4   6   4      741.48      762.25     22.81 o 
  -2   6   4      464.79      450.12     11.14 o 
   0   6   4      504.55      549.30     11.87 o 
   2   6   4       13.16       24.32      4.37 o 
   4   6   4        0.88       15.14      5.02 o 
   6   6   4        0.62       12.79      6.24 o 
  -5   7   4     5242.20     5132.01     69.63 o 
  -3   7   4     4170.81     4259.53     57.65 o 
  -1   7   4    10401.85    10322.63     95.75 o 
   1   7   4     2071.95     2044.09     33.03 o 
   3   7   4     8340.54     8352.76    110.20 o 
   5   7   4     3084.70     3026.99     56.73 o 
  -4   8   4      277.93      293.97     20.58 o 
  -2   8   4      478.57      475.41     16.12 o 
   0   8   4      766.61      747.25     21.40 o 
   2   8   4        2.33        7.57      5.31 o 
   4   8   4       92.22      133.03     14.88 o 
  -3   9   4     1328.38     1318.74     39.91 o 
  -1   9   4      853.83      882.00     27.50 o 
   1   9   4     2623.21     2652.17     51.75 o 
   3   9   4     1984.20     1977.56     50.21 o 
  -9   1   5     2813.36     2730.92     49.72 o 
  -7   1   5     2034.58     2066.79     34.43 o 
  -5   1   5    17389.22    17111.11    139.95 o 
  -3   1   5    17380.42    17758.80    118.33 o 
  -1   1   5    26912.84    26664.10    181.15 o 
   1   1   5     5488.69     5680.96     44.35 o 
   3   1   5    47330.22    47121.93    553.68 o 
   5   1   5     6565.12     6532.91     64.58 o 
   7   1   5     5059.35     5168.04     68.28 o 
  -8   2   5      943.18      924.13     38.39 o 
  -6   2   5      595.11      548.28     14.58 o 
  -4   2   5     4467.12     4534.33     70.43 o 
  -2   2   5     4598.32     4702.08     44.17 o 
   0   2   5     1562.71     1760.56     16.62 o 
   2   2   5     7218.01     7237.07     53.85 o 
   4   2   5     2682.62     2780.06     29.12 o 
   6   2   5     2064.84     2068.45     61.40 o 
   8   2   5     1015.52     1013.51     33.23 o 
  -7   3   5     2020.76     1997.90     39.51 o 
  -5   3   5     6345.01     6430.68     75.73 o 
  -3   3   5     6546.69     6695.50     52.86 o 
  -1   3   5     9409.85     8864.49     79.47 o 
   1   3   5     8527.39     8536.64     72.73 o 
   3   3   5    12209.74    12269.99    107.14 o 
   5   3   5     4456.55     4472.38     45.17 o 
   7   3   5     1055.66     1050.91     29.59 o 
  -8   4   5     2158.66     2167.34     49.70 o 
  -6   4   5     2522.70     2504.18     60.41 o 
  -4   4   5     9157.90     9285.05     88.61 o 
  -2   4   5     8653.83     8289.31     67.35 o 
   0   4   5    11066.09    11468.31     85.33 o 
   2   4   5    11951.43    12049.78     94.12 o 
   4   4   5     5439.67     5288.25     74.16 o 
   6   4   5     6417.81     6541.99     80.56 o 
   8   4   5      996.08      988.53     35.01 o 
  -7   5   5      310.89      337.97     17.63 o 
  -5   5   5     1700.32     1656.33     34.83 o 
  -3   5   5     1269.06     1174.78     26.79 o 
  -1   5   5      807.59      841.95     14.90 o 
   1   5   5     1973.97     1941.73     22.24 o 
   3   5   5     2213.50     2260.10     47.96 o 
   5   5   5       33.02       62.91      9.38 o 
   7   5   5      302.43      322.07     25.67 o 
  -6   6   5     3587.04     3576.58     54.53 o 
  -4   6   5     2836.69     2801.53     42.92 o 
  -2   6   5     7047.05     6914.63     64.66 o 
   0   6   5    14455.76    14344.17    130.17 o 
   2   6   5     7492.07     7500.45     76.32 o 
   4   6   5     3082.20     3184.12     46.63 o 
   6   6   5     3694.19     3675.52     58.76 o 
  -5   7   5        4.78       33.10      7.53 o 
  -3   7   5      567.18      586.48     18.81 o 
  -1   7   5     2397.02     2340.53     32.15 o 
   1   7   5      963.93      931.61     20.93 o 
   3   7   5        0.62       19.72      6.10 o 
   5   7   5       29.28       46.97      9.62 o 
  -4   8   5     6377.45     6379.91     87.64 o 
  -2   8   5     4414.63     4452.16     59.63 o 
   0   8   5     2920.39     2956.01     44.45 o 
   2   8   5     4240.48     4418.86     69.53 o 
   4   8   5     2534.94     2500.89     56.74 o 
  -3   9   5      240.92      277.46     18.34 o 
  -1   9   5     2994.42     2952.65     55.35 o 
   1   9   5      194.45      216.92     14.31 o 
   3   9   5     1508.14     1649.74     45.50 o 
  -8   0   6     8569.17     8426.67    129.05 o 
  -6   0   6     8385.49     8070.16    115.69 o 
  -4   0   6    24743.36    25258.71    284.70 o 
  -2   0   6      669.72      509.73     11.05 o 
   0   0   6     9162.06     9027.74     88.48 o 
   2   0   6    39355.04    39423.43    893.58 o 
   4   0   6    44627.77    43088.94    458.91 o 
   6   0   6     5854.89     5743.30    100.18 o 
   8   0   6     2453.53     2546.71     63.73 o 
  -9   1   6      177.11      168.42     14.95 o 
  -7   1   6     1373.97     1363.95     36.28 o 
  -5   1   6      162.33      244.53     10.79 o 
  -3   1   6      419.06      538.82     14.45 o 
  -1   1   6     8896.87     9884.97     71.23 o 
   1   1   6      232.64      274.88      5.58 o 
   3   1   6     9797.62    10441.53     84.71 o 
   5   1   6      112.68      200.89     11.11 o 
   7   1   6      230.59      294.95     20.97 o 
  -8   2   6     1840.56     1879.08     39.84 o 
  -6   2   6      723.22      711.97     18.25 o 
  -4   2   6     7930.89     7754.62     64.24 o 
  -2   2   6    39577.70    40500.24    432.59 o 
   0   2   6       70.03       52.66      2.99 o 
   2   2   6    20687.20    20236.60    145.87 o 
   4   2   6     1126.93     1156.90     20.71 o 
   6   2   6     8865.64     8981.45     94.08 o 
   8   2   6     1272.98     1233.62     31.72 o 
  -7   3   6      373.51      401.19     21.47 o 
  -5   3   6     4218.49     3891.22     62.19 o 
  -3   3   6     2817.16     2826.63     27.69 o 
  -1   3   6    27652.49    27469.44    319.33 o 
   1   3   6     2593.02     2460.72     23.76 o 
   3   3   6     6531.00     6417.71     52.46 o 
   5   3   6     5828.05     5927.17     64.04 o 
   7   3   6     2240.88     2200.02     45.09 o 
  -8   4   6      660.26      650.08     40.92 o 
  -6   4   6     5131.16     5141.38     62.54 o 
  -4   4   6    11127.30    10984.64    102.20 o 
  -2   4   6     2056.29     2067.85     26.46 o 
   0   4   6     8633.11     8839.69     67.65 o 
   2   4   6     5996.71     6340.87     55.99 o 
   4   4   6     6416.63     6324.25     64.42 o 
   6   4   6      728.36      762.69     35.86 o 
  -7   5   6     3937.43     3865.67     59.75 o 
  -5   5   6     7972.28     8073.21     87.75 o 
  -3   5   6     2126.34     2128.70     30.04 o 
  -1   5   6     5595.60     5535.30     52.18 o 
   1   5   6     8787.55     8867.18     80.15 o 
   3   5   6     8064.69     7972.10     80.08 o 
   5   5   6     2588.99     2595.81     40.83 o 
   7   5   6     3143.57     3118.73     59.29 o 
  -6   6   6      580.93      559.22     26.46 o 
  -4   6   6      607.79      602.73     17.80 o 
  -2   6   6     2800.36     2826.39     35.63 o 
   0   6   6       72.66       82.78      5.48 o 
   2   6   6        1.40       10.67      3.52 o 
   4   6   6        0.58       11.23      4.73 o 
   6   6   6       66.79       80.35     10.19 o 
  -5   7   6     6776.28     6815.58     85.76 o 
  -3   7   6     6353.10     6311.63     76.71 o 
  -1   7   6    21211.15    21252.39    172.35 o 
   1   7   6     5323.33     5481.14     65.89 o 
   3   7   6     4345.94     4570.35     71.04 o 
   5   7   6     1692.42     1739.62     44.62 o 
  -4   8   6      318.22      313.30     15.64 o 
  -2   8   6     1005.15     1073.54     24.96 o 
   0   8   6     1768.84     1731.11     31.98 o 
   2   8   6      239.98      262.34     14.59 o 
   4   8   6      389.14      371.65     23.17 o 
  -3   9   6     2300.26     2320.67     50.05 o 
  -1   9   6     1192.68     1231.44     33.15 o 
   1   9   6     2269.74     2269.20     47.32 o 
   3   9   6     2833.52     2756.38     68.80 o 
  -9   1   7     4131.15     4138.91     64.92 o 
  -7   1   7     3251.13     3228.73     43.76 o 
  -5   1   7    10581.65    10206.53     88.75 o 
  -3   1   7    19743.94    20239.33    129.62 o 
  -1   1   7    38284.70    37254.81    266.31 o 
   1   1   7     2893.45     2680.88     25.59 o 
   3   1   7    18639.27    18939.95    147.43 o 
   5   1   7     8514.56     8312.21     79.56 o 
   7   1   7     1752.42     1792.17     36.78 o 
  -8   2   7     1797.48     1721.51     35.84 o 
  -6   2   7      477.12      497.03     25.54 o 
  -4   2   7     2553.19     2515.79     28.72 o 
  -2   2   7     5964.71     5835.47     51.08 o 
   0   2   7     4109.60     4264.53     34.47 o 
   2   2   7     2428.52     2339.74     38.12 o 
   4   2   7     2220.30     2234.36     26.61 o 
   6   2   7      348.72      376.78     24.38 o 
   8   2   7       96.22      117.54     12.42 o 
  -7   3   7      919.07      902.93     39.65 o 
  -5   3   7     7616.19     7502.43     97.43 o 
  -3   3   7     6232.58     6388.15     55.26 o 
  -1   3   7    12730.05    12945.65    102.97 o 
   1   3   7     3725.92     3474.79     30.05 o 
   3   3   7     5868.06     5839.43     44.97 o 
   5   3   7     5069.26     4998.00     63.28 o 
   7   3   7     2724.83     2698.41     56.27 o 
  -8   4   7     2187.44     2171.96     49.91 o 
  -6   4   7     6228.03     6110.74     71.26 o 
  -4   4   7     2980.99     3021.77     38.03 o 
  -2   4   7    16504.43    16649.86    139.60 o 
   0   4   7     5132.35     4981.82     41.57 o 
   2   4   7    14771.26    15111.82    121.46 o 
   4   4   7      477.68      488.05     14.43 o 
   6   4   7     5836.64     5964.71     87.35 o 
  -7   5   7      449.15      402.94     16.94 o 
  -5   5   7      807.11      898.94     37.10 o 
  -3   5   7     3695.49     3645.01     42.06 o 
  -1   5   7      703.07      627.80     12.34 o 
   1   5   7      159.05      162.83      6.51 o 
   3   5   7     3518.14     3482.87     40.23 o 
   5   5   7     1615.96     1680.54     33.76 o 
   7   5   7      569.35      604.09     26.86 o 
  -6   6   7     3735.48     3722.64     56.10 o 
  -4   6   7     9977.01    10139.11    104.73 o 
  -2   6   7     2816.90     2705.38     36.74 o 
   0   6   7     7573.33     7472.81     72.37 o 
   2   6   7     7743.32     7840.67     79.70 o 
   4   6   7     4755.27     4771.30     66.70 o 
   6   6   7     3907.64     3975.20     62.49 o 
  -5   7   7     1287.51     1299.95     38.91 o 
  -3   7   7       38.16       53.61      6.48 o 
  -1   7   7        0.44        5.39      3.63 o 
   1   7   7      242.93      267.77     11.48 o 
   3   7   7      159.37      173.64     11.81 o 
   5   7   7       39.06       62.59     11.38 o 
  -4   8   7     1280.81     1266.82     31.65 o 
  -2   8   7     8137.75     8141.38     94.04 o 
   0   8   7     3857.24     3918.28     54.18 o 
   2   8   7     5905.04     5861.08     78.72 o 
   4   8   7     2131.12     2171.81     58.84 o 
  -3   9   7       80.44      102.88     10.12 o 
  -1   9   7     2050.87     2009.75     40.20 o 
   1   9   7     1152.21     1097.79     31.29 o 
  -8   0   8     5489.75     5491.97     94.09 o 
  -6   0   8     6326.96     6210.13     94.40 o 
  -4   0   8    39092.63    39208.35    356.40 o 
  -2   0   8    81521.03    77195.54   1517.40 o 
   0   0   8     9235.99     9045.26     97.66 o 
   2   0   8     6297.70     5633.06     72.74 o 
   4   0   8    15789.23    15981.11    173.74 o 
   6   0   8    12976.70    13037.32    195.00 o 
   8   0   8      585.20      665.15     35.38 o 
  -9   1   8      146.06      169.72     14.13 o 
  -7   1   8      347.58      371.48     22.06 o 
  -5   1   8     1287.47     1305.65     34.12 o 
  -3   1   8     4671.35     4795.91     61.56 o 
  -1   1   8     1117.87     1071.24     10.75 o 
   1   1   8     8238.94     8565.74     69.36 o 
   3   1   8      577.12      482.11     28.59 o 
   5   1   8     1565.70     1614.74     50.37 o 
   7   1   8       10.13       29.14      7.49 o 
  -8   2   8     2470.47     2421.83     48.15 o 
  -6   2   8     4377.44     4490.04     58.21 o 
  -4   2   8      937.32      804.03     14.92 o 
  -2   2   8    37215.77    37759.09    326.14 o 
   0   2   8     9683.60     9865.71     72.68 o 
   2   2   8    17039.45    17418.54    130.61 o 
   4   2   8     1856.39     1867.19     23.92 o 
   6   2   8     2330.66     2294.66     37.56 o 
   8   2   8     1790.79     1726.79     46.55 o 
  -7   3   8     1852.32     1786.41     48.71 o 
  -5   3   8     6217.88     6094.42     65.50 o 
  -3   3   8     6849.15     6816.93     57.79 o 
  -1   3   8    23988.66    25045.60    185.27 o 
   1   3   8    24885.23    24881.76    189.82 o 
   3   3   8     1980.02     2038.04     21.71 o 
   5   3   8     1200.85     1265.98     34.52 o 
   7   3   8      729.89      764.06     24.56 o 
  -8   4   8     1299.58     1251.02     34.20 o 
  -6   4   8      707.27      676.99     32.95 o 
  -4   4   8     8492.40     8344.59     81.95 o 
  -2   4   8     3346.06     3284.05     36.12 o 
   0   4   8      372.44      288.35      7.48 o 
   2   4   8     4665.04     4549.67     44.04 o 
   4   4   8     6263.20     6191.52     67.33 o 
   6   4   8     5195.36     5232.92     88.79 o 
  -7   5   8     1175.30     1164.55     29.34 o 
  -5   5   8    10957.33    10865.72    106.24 o 
  -3   5   8     3588.88     3610.77     42.10 o 
  -1   5   8     6885.24     6706.34     64.95 o 
   1   5   8     2132.01     2097.30     27.08 o 
   3   5   8    10909.86    10970.17    105.26 o 
   5   5   8     4076.58     4039.04     59.65 o 
   7   5   8     2342.14     2361.78     50.65 o 
  -6   6   8      125.63      132.60     11.08 o 
  -4   6   8     1357.83     1317.66     41.51 o 
  -2   6   8      273.80      272.88     10.29 o 
   0   6   8      284.98      287.70      9.65 o 
   2   6   8      243.86      262.99     13.98 o 
   4   6   8      325.02      332.02     15.55 o 
   6   6   8       20.32       40.41      9.22 o 
  -5   7   8     2218.16     2238.16     43.89 o 
  -3   7   8     3104.76     3096.37     43.42 o 
  -1   7   8     5668.38     5634.86     60.55 o 
   1   7   8    12236.65    12308.78    126.39 o 
   3   7   8     4549.98     4503.46     80.59 o 
   5   7   8     3927.74     4028.99     68.73 o 
  -4   8   8       14.35       18.48      6.30 o 
  -2   8   8       38.16       57.52      7.29 o 
   0   8   8      845.61      825.82     21.55 o 
   2   8   8     2339.64     2245.56     44.89 o 
   4   8   8       16.29       18.85      9.20 o 
  -3   9   8      778.08      735.67     33.34 o 
  -1   9   8     2499.05     2523.10     46.34 o 
   1   9   8      222.21      234.79     16.31 o 
  -7   1   9     4433.94     4498.33     55.47 o 
  -5   1   9     7695.87     7577.78     66.64 o 
  -3   1   9    11303.14    11294.94     80.47 o 
  -1   1   9    39541.04    39486.39    416.95 o 
   1   1   9    15135.26    14959.28    117.97 o 
   3   1   9     7252.98     7362.72     61.23 o 
   5   1   9    16344.00    16346.14    151.43 o 
   7   1   9     3033.05     3051.10     56.19 o 
  -8   2   9      735.23      747.13     31.99 o 
  -6   2   9     2487.26     2445.17     47.25 o 
  -4   2   9      322.50      327.22      7.26 o 
  -2   2   9     8405.00     8384.17     62.24 o 
   0   2   9     1442.31     1455.34     16.29 o 
   2   2   9     4918.32     4999.69     44.51 o 
   4   2   9     2113.40     2062.44     28.48 o 
   6   2   9     3885.82     3874.74     74.15 o 
   8   2   9      217.24      245.63     17.60 o 
  -7   3   9      874.52      867.58     31.22 o 
  -5   3   9     4256.23     4179.82     48.67 o 
  -3   3   9     6533.33     6666.64     57.16 o 
  -1   3   9    13352.14    13375.81     98.19 o 
   1   3   9     6310.47     6205.89     62.89 o 
   3   3   9     7043.70     7179.42     58.14 o 
   5   3   9     1878.41     1943.96     32.60 o 
   7   3   9     1568.48     1595.96     35.35 o 
  -8   4   9     1431.48     1432.19     37.05 o 
  -6   4   9     4272.03     4228.63     55.20 o 
  -4   4   9     6468.70     6332.27     66.10 o 
  -2   4   9     8003.02     8097.96     77.96 o 
   0   4   9     7122.94     6975.86     61.96 o 
   2   4   9    14218.18    14576.91    118.61 o 
   4   4   9     5086.66     5073.44     62.04 o 
   6   4   9     2466.72     2470.97     65.22 o 
  -7   5   9      470.16      473.67     18.49 o 
  -5   5   9       86.26      110.49      8.39 o 
  -3   5   9     2247.84     2281.59     31.17 o 
  -1   5   9     4287.88     4127.47     44.96 o 
   1   5   9      378.30      387.85     10.29 o 
   3   5   9        3.88       22.43      4.62 o 
   5   5   9     1024.66     1066.00     31.89 o 
   7   5   9      109.15      130.99     12.26 o 
  -6   6   9     2642.25     2543.73     44.40 o 
  -4   6   9     3945.70     3942.42     55.27 o 
  -2   6   9    11771.13    11758.38    122.32 o 
   0   6   9     3698.10     3594.57     44.42 o 
   2   6   9    12026.78    12218.39    123.76 o 
   4   6   9     1162.30     1214.31     30.78 o 
   6   6   9     3258.20     3351.95     61.48 o 
  -5   7   9      329.60      320.84     24.00 o 
  -3   7   9      115.47      141.42     11.67 o 
  -1   7   9      123.01      122.26      7.38 o 
   1   7   9      724.87      692.62     18.63 o 
   3   7   9      204.33      230.04     15.02 o 
   5   7   9       33.63       54.10      9.62 o 
  -4   8   9     2655.03     2629.63     45.79 o 
  -2   8   9     3215.23     3128.20     45.23 o 
   0   8   9     3758.23     3891.35     54.69 o 
   2   8   9     3155.25     3217.10     56.79 o 
   4   8   9     2454.91     2352.24     62.50 o 
  -1   9   9      359.59      381.34     16.01 o 
   1   9   9     1834.01     1903.06     46.94 o 
  -8   0  10     3792.45     3705.96     72.01 o 
  -6   0  10    12937.56    12928.25    173.02 o 
  -4   0  10       63.96       58.52      4.34 o 
  -2   0  10    58813.38    58067.36    715.85 o 
   0   0  10     9480.56     9651.86     97.75 o 
   2   0  10    31721.91    31320.39    329.68 o 
   4   0  10     3798.27     3826.82     53.11 o 
   6   0  10    16978.93    16959.20    283.50 o 
   8   0  10     2626.42     2657.67     77.58 o 
  -7   1  10        2.03       23.21      5.72 o 
  -5   1  10      746.51      772.24     28.19 o 
  -3   1  10      664.55      787.09     11.13 o 
  -1   1  10      946.41      974.22     17.01 o 
   1   1  10      857.61      889.93     16.32 o 
   3   1  10     1147.22     1177.19     26.97 o 
   5   1  10     2405.73     2462.85     74.06 o 
   7   1  10      232.61      217.77     21.00 o 
  -8   2  10     3056.39     3045.31     55.80 o 
  -6   2  10     2209.01     2262.77     34.76 o 
  -4   2  10     2990.01     3040.56     29.05 o 
  -2   2  10     5479.37     5275.83     39.03 o 
   0   2  10    20510.46    20705.84    160.37 o 
   2   2  10     6341.17     6362.73     51.34 o 
   4   2  10     9061.94     9092.58     88.43 o 
   6   2  10     2452.86     2479.21     47.05 o 
   8   2  10     1202.50     1236.46     39.18 o 
  -7   3  10     2544.01     2529.69     51.54 o 
  -5   3  10     1326.76     1322.94     23.14 o 
  -3   3  10     2262.57     2131.36     24.21 o 
  -1   3  10     5548.54     5393.15     44.88 o 
   1   3  10    12706.12    12680.64     97.80 o 
   3   3  10    11506.97    11537.40     91.28 o 
   5   3  10     3952.27     4086.60     55.93 o 
   7   3  10     1120.47     1184.46     32.58 o 
  -8   4  10     1260.28     1234.76     40.85 o 
  -6   4  10     3428.10     3389.54     47.67 o 
  -4   4  10     3487.02     3380.67     39.12 o 
  -2   4  10    21815.81    22199.76    183.59 o 
   0   4  10     1425.83     1427.83     19.57 o 
   2   4  10     2752.90     2750.68     31.94 o 
   4   4  10      285.31      318.88     15.55 o 
   6   4  10     2366.49     2416.43     55.81 o 
  -7   5  10      659.46      688.23     22.41 o 
  -5   5  10     7407.55     7307.69     78.25 o 
  -3   5  10     7897.55     7672.94     84.40 o 
  -1   5  10     5239.94     5343.69     55.16 o 
   1   5  10     4691.00     4585.64     48.63 o 
   3   5  10     2449.32     2437.39     36.53 o 
   5   5  10     4722.30     4819.49     68.29 o 
  -6   6  10       57.25       76.00      9.42 o 
  -4   6  10       26.79       24.45      5.70 o 
  -2   6  10        1.33       14.44      4.15 o 
   0   6  10     2030.41     2055.63     30.91 o 
   2   6  10      161.70      152.21      8.69 o 
   4   6  10        0.40       11.03      7.31 o 
   6   6  10        0.11       17.46      7.37 o 
  -5   7  10     5221.35     5160.30     70.95 o 
  -3   7  10     6782.72     6780.69     76.66 o 
  -1   7  10     6877.13     6955.17     72.17 o 
   1   7  10     7093.95     7400.19     90.23 o 
   3   7  10     4408.66     4543.39     79.63 o 
   5   7  10     2139.89     2236.42     48.20 o 
  -4   8  10      324.35      306.84     14.66 o 
  -2   8  10      420.70      435.21     15.37 o 
   0   8  10        1.39        7.50      4.91 o 
   2   8  10     1488.11     1495.59     36.03 o 
  -1   9  10     2472.32     2455.24     49.80 o 
   1   9  10     1686.39     1721.52     40.75 o 
  -7   1  11     5016.19     5069.32     64.67 o 
  -5   1  11     9017.76     9004.75     70.89 o 
  -3   1  11     7144.15     7105.94     54.54 o 
  -1   1  11    22413.22    22584.70    149.96 o 
   1   1  11    22842.48    22958.41    168.78 o 
   3   1  11     1718.54     1652.70     21.32 o 
   5   1  11     6676.64     6760.80     77.25 o 
   7   1  11     2951.51     2877.30     60.94 o 
  -8   2  11      156.87      168.21     16.74 o 
  -6   2  11     3485.97     3527.06     66.73 o 
  -4   2  11      550.45      582.33     10.75 o 
  -2   2  11     4318.95     4389.01     35.10 o 
   0   2  11     2748.12     2506.50     26.26 o 
   2   2  11     3493.51     3547.31     47.16 o 
   4   2  11       15.37       23.49      5.54 o 
   6   2  11     1047.43     1116.25     37.67 o 
  -7   3  11     3314.00     3165.30     81.30 o 
  -5   3  11     1740.73     1781.74     42.00 o 
  -3   3  11     6040.97     6130.20     57.47 o 
  -1   3  11     8103.83     7999.63     65.95 o 
   1   3  11     6984.21     6763.53     57.03 o 
   3   3  11     3100.17     3142.50     38.98 o 
   5   3  11     5574.89     5551.98     68.29 o 
   7   3  11     1172.35     1204.74     33.21 o 
  -6   4  11     2745.32     2816.96     44.94 o 
  -4   4  11     6181.63     6105.07     60.70 o 
  -2   4  11    10187.78    10174.91     96.87 o 
   0   4  11     4089.34     4007.99     44.57 o 
   2   4  11     5159.08     4974.92     57.67 o 
   4   4  11     4279.56     4337.88     56.30 o 
   6   4  11     2001.04     2065.94     48.20 o 
  -7   5  11      571.50      564.14     20.32 o 
  -5   5  11     1120.22     1119.70     25.37 o 
  -3   5  11      128.18      145.21     10.25 o 
  -1   5  11     2202.72     2206.38     29.81 o 
   1   5  11     2569.34     2445.52     33.42 o 
   3   5  11     1120.45     1154.40     23.48 o 
   5   5  11      808.70      890.09     31.50 o 
  -6   6  11     5923.83     5760.82     82.25 o 
  -4   6  11     2205.43     2190.84     38.38 o 
  -2   6  11     9552.11     9458.93     96.46 o 
   0   6  11     1697.64     1692.43     29.51 o 
   2   6  11    10686.42    10586.17    110.68 o 
   4   6  11     4307.04     4384.16     70.11 o 
  -5   7  11      526.14      464.28     17.92 o 
  -3   7  11      281.80      279.71     11.99 o 
  -1   7  11      349.11      356.21     12.10 o 
   1   7  11       35.68       40.00      7.24 o 
   3   7  11      373.27      321.71     18.41 o 
  -4   8  11     3439.94     3441.94     55.07 o 
  -2   8  11     4165.42     4092.18     52.06 o 
   0   8  11     4949.49     4788.96     68.15 o 
   2   8  11     3557.18     3623.55     62.41 o 
  -1   9  11      571.23      581.18     22.73 o 
  -8   0  12     1047.70     1068.71     34.62 o 
  -6   0  12    20040.55    20030.36    230.64 o 
  -4   0  12    17204.68    17390.93    188.96 o 
  -2   0  12    26945.33    27430.39    264.66 o 
   0   0  12    23041.00    22568.58    218.39 o 
   2   0  12     7886.43     7946.09    101.89 o 
   4   0  12     4301.09     4281.78     71.44 o 
   6   0  12     4056.71     4164.49     95.20 o 
  -7   1  12       20.97       39.66      6.94 o 
  -5   1  12     2154.80     2155.57     38.02 o 
  -3   1  12     4075.30     4135.39     42.40 o 
  -1   1  12        4.61       11.20      2.05 o 
   1   1  12       94.77       75.60      3.82 o 
   3   1  12      286.04      296.58     10.46 o 
   5   1  12       14.63       46.39      7.60 o 
   7   1  12      595.53      591.74     32.87 o 
  -8   2  12     4424.87     4287.25     75.85 o 
  -6   2  12     6647.56     6725.64     76.77 o 
  -4   2  12     1118.29     1123.01     15.21 o 
  -2   2  12     8374.92     8248.86     58.36 o 
   0   2  12    10138.13    10322.63     85.36 o 
   2   2  12    14137.42    14056.61    123.78 o 
   4   2  12     1744.90     1725.60     28.91 o 
   6   2  12     3333.09     3346.65     58.49 o 
  -7   3  12     4428.61     4313.51     68.91 o 
  -5   3  12     6342.71     6328.01     67.60 o 
  -3   3  12     4617.69     4619.17     48.27 o 
  -1   3  12     7480.66     7540.51     66.35 o 
   1   3  12     8772.27     8955.40     76.49 o 
   3   3  12     2581.43     2527.45     28.61 o 
   5   3  12     2844.91     2929.79     56.50 o 
   7   3  12      578.16      605.85     24.51 o 
  -6   4  12     1838.95     1836.81     34.72 o 
  -4   4  12      929.54      916.97     17.71 o 
  -2   4  12     6496.15     6303.59     62.66 o 
   0   4  12     6258.97     6209.64     64.16 o 
   2   4  12     2322.89     2258.83     30.11 o 
   4   4  12     4121.18     4172.78     55.32 o 
   6   4  12      880.56      810.74     26.43 o 
  -7   5  12     1455.55     1472.54     34.05 o 
  -5   5  12     1998.69     2011.92     36.47 o 
  -3   5  12    13380.44    13331.02    135.13 o 
  -1   5  12     3644.85     3582.69     41.97 o 
   1   5  12     7066.02     6940.55     72.23 o 
   3   5  12     2470.34     2471.53     35.41 o 
   5   5  12     4884.61     4922.67     76.57 o 
  -6   6  12        3.66       14.39      6.03 o 
  -4   6  12      345.53      352.74     14.41 o 
  -2   6  12     1106.86     1055.36     26.96 o 
   0   6  12      473.06      444.71     14.42 o 
   2   6  12      780.93      769.63     31.56 o 
   4   6  12       42.38       68.70      9.51 o 
  -5   7  12     3104.51     3072.63     51.23 o 
  -3   7  12     1660.20     1676.41     29.26 o 
  -1   7  12     5841.50     5788.39     67.21 o 
   1   7  12     6837.59     6791.09     85.90 o 
   3   7  12     6766.59     6726.19    106.80 o 
  -4   8  12       22.79       23.78      6.76 o 
  -2   8  12      501.82      472.06     16.29 o 
   0   8  12       11.35       22.59      6.16 o 
   2   8  12     1455.07     1432.98     36.00 o 
  -7   1  13     4747.49     4825.86     72.37 o 
  -5   1  13     8967.04     9065.99     69.30 o 
  -3   1  13     9525.34     9791.55     73.21 o 
  -1   1  13     7368.01     7338.03     56.37 o 
   1   1  13    32423.14    32313.24    246.09 o 
   3   1  13     7451.43     7469.67     78.72 o 
   5   1  13     5600.11     5591.11     73.15 o 
   7   1  13     3032.99     2981.96     63.77 o 
  -8   2  13      322.17      309.54     17.86 o 
  -6   2  13     1215.19     1345.36     52.59 o 
  -4   2  13     2768.09     2682.16     29.18 o 
  -2   2  13      931.66      950.59     12.78 o 
   0   2  13     4062.81     3939.28     40.94 o 
   2   2  13     3802.21     3876.65     46.89 o 
   4   2  13     2926.12     2903.98     66.08 o 
   6   2  13      750.02      767.39     26.10 o 
  -7   3  13     3246.73     3202.29     56.79 o 
  -5   3  13     3091.55     3115.60     40.97 o 
  -3   3  13     3386.17     3337.11     36.87 o 
  -1   3  13     6358.29     6351.57     55.62 o 
   1   3  13    12714.21    12457.33    108.31 o 
   3   3  13     1103.59     1077.61     19.71 o 
   5   3  13     3173.51     3278.74     57.42 o 
   7   3  13      566.81      563.83     23.15 o 
  -6   4  13     5838.08     5823.59     67.41 o 
  -4   4  13     1540.27     1572.92     27.16 o 
  -2   4  13    13263.08    12950.56    114.92 o 
   0   4  13     4593.21     4643.61     48.89 o 
   2   4  13     9977.59     9858.20     90.12 o 
   4   4  13     3138.70     3206.67     46.69 o 
   6   4  13     2325.32     2321.50     48.64 o 
  -7   5  13      556.58      558.83     23.16 o 
  -5   5  13      777.83      800.88     21.73 o 
  -3   5  13      869.05      886.24     26.40 o 
  -1   5  13     1187.14     1153.22     21.96 o 
   1   5  13      654.69      667.94     21.42 o 
   3   5  13      286.21      318.94     11.63 o 
   5   5  13       59.22       80.34     10.60 o 
  -6   6  13     2086.32     2059.66     40.18 o 
  -4   6  13     4856.57     4772.23     65.15 o 
  -2   6  13     8359.04     8189.38     92.08 o 
   0   6  13     6145.75     6144.33     72.66 o 
   2   6  13     1617.85     1661.86     30.68 o 
   4   6  13     5253.28     5373.21     82.29 o 
  -5   7  13       69.63       94.82      9.71 o 
  -3   7  13     1885.23     1846.82     32.92 o 
  -1   7  13      453.02      458.37     14.95 o 
   1   7  13       48.52       66.18      8.05 o 
   3   7  13       87.98      109.89     12.03 o 
  -2   8  13     3298.88     3376.18     52.33 o 
   0   8  13     1896.06     1926.97     38.85 o 
   2   8  13     4592.45     4500.45     73.33 o 
  -8   0  14     2237.17     2195.74     60.48 o 
  -6   0  14     1535.15     1712.06     39.90 o 
  -4   0  14    10586.12    10893.72    126.34 o 
  -2   0  14     8984.84     9050.74     90.59 o 
   0   0  14    42311.66    42656.80    569.82 o 
   2   0  14    12613.03    12498.72    153.75 o 
   4   0  14     7583.93     7510.95    113.87 o 
   6   0  14     2278.05     2274.88     82.33 o 
  -7   1  14       16.71       28.59      6.91 o 
  -5   1  14     1400.61     1386.01     28.82 o 
  -3   1  14     1558.25     1540.04     30.74 o 
  -1   1  14     2241.05     2249.79     22.58 o 
   1   1  14      680.33      749.38     17.46 o 
   3   1  14      183.17      204.75     10.69 o 
   5   1  14       37.35       66.48      9.70 o 
   7   1  14      508.92      553.05     38.21 o 
  -8   2  14      586.84      663.39     26.13 o 
  -6   2  14    12552.52    12594.56    128.02 o 
  -4   2  14     1753.48     1834.36     22.98 o 
  -2   2  14     4454.97     4396.67     38.66 o 
   0   2  14     1573.98     1495.87     22.35 o 
   2   2  14    16878.61    16596.37    140.33 o 
   4   2  14     6058.44     6163.32     72.01 o 
   6   2  14     1893.59     1878.51     41.92 o 
  -7   3  14     1371.69     1385.73     54.49 o 
  -5   3  14     4255.21     4348.33     52.10 o 
  -3   3  14     3447.97     3373.92     37.72 o 
  -1   3  14      320.65      292.69      8.55 o 
   1   3  14    13607.31    13431.22    116.18 o 
   3   3  14     5607.36     5698.18     57.73 o 
   5   3  14     5042.79     5222.08    107.86 o 
  -6   4  14     1832.73     1857.18     42.78 o 
  -4   4  14     4308.31     4325.83     53.42 o 
  -2   4  14     3784.55     3755.73     43.40 o 
   0   4  14     8980.97     9023.25     83.54 o 
   2   4  14      385.33      393.94     12.05 o 
   4   4  14      605.23      636.19     25.30 o 
   6   4  14     1327.60     1399.22     36.65 o 
  -5   5  14      784.76      801.00     22.09 o 
  -3   5  14     7057.00     7074.78     81.71 o 
  -1   5  14     9689.78     9452.47     94.75 o 
   1   5  14     3913.10     3880.32     51.30 o 
   3   5  14     1279.83     1278.08     24.42 o 
   5   5  14     3616.87     3616.28     69.03 o 
  -6   6  14      985.22     1010.77     27.17 o 
  -4   6  14      357.47      318.16     14.07 o 
  -2   6  14      422.91      385.59     14.28 o 
   0   6  14      190.46      205.65     10.50 o 
   2   6  14      578.47      603.93     17.80 o 
   4   6  14        7.06       19.88      7.31 o 
  -3   7  14     6986.66     6848.95     79.35 o 
  -1   7  14     1586.82     1555.11     29.21 o 
   1   7  14     5408.56     5619.89     76.08 o 
   3   7  14     2117.67     2174.25     51.77 o 
  -2   8  14      419.30      431.63     17.13 o 
   0   8  14        6.18       10.54      5.73 o 
   2   8  14        1.18        7.34      6.06 o 
  -7   1  15     4221.53     4186.30     66.20 o 
  -5   1  15     6857.39     7003.82     59.17 o 
  -3   1  15    14942.73    15139.79    106.37 o 
  -1   1  15     2046.63     1961.84     22.89 o 
   1   1  15    15394.38    15176.74    128.92 o 
   3   1  15     5526.83     5499.59     63.39 o 
   5   1  15     3320.10     3444.78     53.23 o 
   7   1  15     1946.27     2036.51     58.20 o 
  -6   2  15      679.36      745.17     27.49 o 
  -4   2  15     2366.73     2418.77     27.97 o 
  -2   2  15     2530.82     2527.75     26.98 o 
   0   2  15      937.19      914.11     16.11 o 
   2   2  15     1018.97      929.65     17.49 o 
   4   2  15      810.29      894.77     41.28 o 
   6   2  15      108.85      146.22     13.28 o 
  -7   3  15     1955.33     2034.11     57.03 o 
  -5   3  15     4672.90     4662.22     58.22 o 
  -3   3  15     3533.14     3578.70     39.86 o 
  -1   3  15     1965.35     1936.46     25.51 o 
   1   3  15     7416.96     7320.03     70.36 o 
   3   3  15     4668.90     4608.43     48.01 o 
   5   3  15     2789.09     2796.74     47.74 o 
  -6   4  15     4402.52     4262.85     57.89 o 
  -4   4  15     3335.95     3481.96     49.22 o 
  -2   4  15     5950.84     5809.72     67.93 o 
   0   4  15     4650.53     4504.47     49.13 o 
   2   4  15     2331.36     2284.86     33.17 o 
   4   4  15     4317.60     4261.15     67.44 o 
   6   4  15     1666.22     1753.53     42.06 o 
  -5   5  15      597.17      646.83     19.95 o 
  -3   5  15      525.89      523.40     16.42 o 
  -1   5  15      602.77      623.83     16.31 o 
   1   5  15     3240.15     3270.58     46.18 o 
   3   5  15     1043.46     1067.67     23.74 o 
   5   5  15      517.03      538.79     21.54 o 
  -4   6  15     2034.52     1952.67     39.96 o 
  -2   6  15     3927.83     3911.24     54.84 o 
   0   6  15     8193.88     8075.51     91.29 o 
   2   6  15     3877.23     3853.40     53.92 o 
   4   6  15     3576.13     3593.12     69.26 o 
  -3   7  15        5.59       16.56      5.64 o 
  -1   7  15      418.75      407.14     15.49 o 
   1   7  15      159.22      154.34     10.22 o 
   3   7  15      162.65      181.31     14.94 o 
  -2   8  15     4354.98     4257.65     62.24 o 
   0   8  15     2522.92     2434.03     45.86 o 
  -8   0  16     4072.47     3891.79    103.98 o 
  -6   0  16     9808.96     9820.58    138.78 o 
  -4   0  16    10787.36    11065.06    129.84 o 
  -2   0  16    12870.33    12932.66    125.84 o 
   0   0  16     5167.34     5033.27     72.83 o 
   2   0  16    17444.47    16989.64    227.93 o 
   4   0  16     4906.42     5163.63     89.38 o 
   6   0  16      963.93      973.50     51.98 o 
  -7   1  16      327.42      331.19     25.65 o 
  -5   1  16      201.11      234.19     10.02 o 
  -3   1  16       47.18       52.98      4.32 o 
  -1   1  16      143.13      136.27      5.72 o 
   1   1  16     1172.88     1180.57     20.79 o 
   3   1  16       59.81       74.86      6.03 o 
   5   1  16       23.14       42.63      7.87 o 
  -6   2  16     4070.79     4062.02     54.52 o 
  -4   2  16    12612.12    12875.03    101.92 o 
  -2   2  16     2848.08     2800.45     32.59 o 
   0   2  16     5569.26     5400.39     66.48 o 
   2   2  16      892.83      888.00     17.43 o 
   4   2  16     8735.74     8651.23     95.70 o 
   6   2  16     1569.50     1580.42     38.89 o 
  -7   3  16     4064.45     3963.24     65.86 o 
  -5   3  16     3377.77     3278.89     48.84 o 
  -3   3  16    12580.51    12907.52    114.79 o 
  -1   3  16     1385.28     1351.42     20.81 o 
   1   3  16     1273.92     1294.25     22.84 o 
   3   3  16     2007.38     2008.24     27.83 o 
   5   3  16     2553.54     2620.02     48.66 o 
  -6   4  16     1220.06     1352.83     28.82 o 
  -4   4  16      930.65      918.86     22.18 o 
  -2   4  16     2085.52     2119.25     30.47 o 
   0   4  16     5561.19     5579.43     58.40 o 
   2   4  16     8272.49     8367.74     85.22 o 
   4   4  16      592.07      604.04     28.41 o 
  -5   5  16     2150.50     2108.76     39.00 o 
  -3   5  16     2183.49     2238.94     37.89 o 
  -1   5  16     6656.66     6639.40     73.14 o 
   1   5  16    10535.95    10389.65    110.48 o 
   3   5  16     1657.45     1679.33     29.31 o 
   5   5  16     1462.75     1404.57     36.45 o 
  -4   6  16      309.71      297.67     14.09 o 
  -2   6  16        7.13       17.52      5.21 o 
   0   6  16      255.05      274.07     12.47 o 
   2   6  16       52.39       62.27      7.75 o 
   4   6  16      685.17      692.81     30.85 o 
  -3   7  16     7033.85     6838.45     85.28 o 
  -1   7  16     2674.20     2691.54     44.13 o 
   1   7  16     5603.24     5562.51     72.05 o 
   3   7  16     2933.70     2939.55     70.36 o 
   0   8  16      926.59      910.78     26.69 o 
  -7   1  17     3292.05     3350.20     53.69 o 
  -5   1  17     4139.18     4186.04     44.26 o 
  -3   1  17    15948.96    16116.05    114.03 o 
  -1   1  17     5793.67     5926.19     56.41 o 
   1   1  17     9558.32     9382.05     86.81 o 
   3   1  17     9788.81     9639.93     95.93 o 
   5   1  17     4467.29     4362.24     69.83 o 
  -6   2  17      941.08      950.36     26.15 o 
  -4   2  17      732.38      816.07     25.62 o 
  -2   2  17     3486.19     3467.90     38.53 o 
   0   2  17     1583.01     1562.92     26.98 o 
   2   2  17     2940.74     2917.61     41.02 o 
   4   2  17     2759.69     2672.62     41.86 o 
   6   2  17      243.15      241.55     19.11 o 
  -7   3  17     1955.98     1985.45     43.59 o 
  -5   3  17     2712.91     2699.79     41.15 o 
  -3   3  17     6777.55     6825.78     68.95 o 
  -1   3  17     2250.04     2272.04     30.78 o 
   1   3  17     4302.85     4268.37     50.75 o 
   3   3  17     2350.37     2383.62     33.20 o 
   5   3  17     1162.98     1142.63     28.89 o 
  -6   4  17     1864.95     1868.89     42.65 o 
  -4   4  17     5676.31     5712.63     93.84 o 
  -2   4  17     2641.97     2699.51     36.17 o 
   0   4  17    12678.99    12685.71    126.90 o 
   2   4  17     1772.91     1810.78     29.85 o 
   4   4  17     4023.87     4015.86     66.32 o 
  -5   5  17     1720.15     1769.87     38.08 o 
  -3   5  17     1273.78     1246.35     27.16 o 
  -1   5  17       27.75       33.56      5.90 o 
   1   5  17      190.33      205.42     11.47 o 
   3   5  17      466.89      452.46     14.80 o 
  -4   6  17     3539.29     3534.32     58.93 o 
  -2   6  17     4416.09     4291.61     60.00 o 
   0   6  17     3522.99     3594.64     52.15 o 
   2   6  17     3380.77     3417.87     54.22 o 
  -3   7  17       56.34       69.92      8.42 o 
  -1   7  17       89.57       95.84      8.69 o 
   1   7  17      686.98      721.72     21.49 o 
  -6   0  18     2164.48     2250.89     55.82 o 
  -4   0  18     4750.75     4953.10     59.80 o 
  -2   0  18    17529.00    17692.65    193.58 o 
   0   0  18    11633.51    11532.75    146.22 o 
   2   0  18     7456.64     7452.03    116.58 o 
   4   0  18    12064.29    11668.53    171.84 o 
   6   0  18     1635.09     1727.95     74.96 o 
  -7   1  18       47.01       37.95      7.54 o 
  -5   1  18      104.86       96.95      7.58 o 
  -3   1  18      232.19      265.19     14.76 o 
  -1   1  18      762.24      784.63     15.96 o 
   1   1  18      843.41      868.25     17.46 o 
   3   1  18      419.58      406.96     17.78 o 
   5   1  18      375.24      362.96     29.43 o 
  -6   2  18     1167.72     1178.84     26.18 o 
  -4   2  18    10331.68    10387.46    103.19 o 
  -2   2  18     3094.99     3140.29     38.46 o 
   0   2  18     6587.90     6560.37     73.94 o 
   2   2  18     2397.23     2368.40     32.87 o 
   4   2  18     4509.72     4606.01     61.14 o 
   6   2  18     1704.10     1733.77     46.47 o 
  -5   3  18     1210.53     1224.14     29.34 o 
  -3   3  18     4635.00     4686.21     52.81 o 
  -1   3  18     5904.16     6000.57     65.27 o 
   1   3  18     3323.39     3256.00     42.74 o 
   3   3  18     3241.37     3339.03     42.17 o 
   5   3  18     1465.09     1384.48     35.51 o 
  -6   4  18     2157.98     2169.20     40.86 o 
  -4   4  18     2553.22     2562.77     41.75 o 
  -2   4  18     2087.96     2065.82     31.12 o 
   0   4  18      919.02      907.36     21.49 o 
   2   4  18     1840.98     1868.40     29.38 o 
   4   4  18     2149.88     2238.84     46.43 o 
  -5   5  18     1812.87     1799.09     38.85 o 
  -3   5  18     4029.16     4044.64     56.94 o 
  -1   5  18     1249.99     1224.40     26.32 o 
   1   5  18     7805.17     7721.74    103.19 o 
   3   5  18     2847.54     2909.36     45.47 o 
  -4   6  18      512.18      497.85     20.02 o 
  -2   6  18      269.65      247.27     12.62 o 
   0   6  18      339.78      314.85     13.82 o 
   2   6  18       65.20       72.95      8.90 o 
  -3   7  18     3659.34     3577.03    120.46 o 
  -1   7  18     3736.00     3692.93     59.72 o 
   1   7  18     1464.14     1480.77     34.15 o 
  -7   1  19     3794.62     3992.89     66.10 o 
  -5   1  19     2668.11     2729.04     35.43 o 
  -3   1  19     9801.18     9867.87     91.99 o 
  -1   1  19     7702.37     7808.45     79.99 o 
   1   1  19     2304.14     2246.84     33.43 o 
   3   1  19     4791.69     4819.44     69.69 o 
   5   1  19     3522.23     3525.71     62.35 o 
  -6   2  19      706.89      692.94     22.94 o 
  -4   2  19     1119.78     1198.47     24.11 o 
  -2   2  19      914.74      935.42     18.75 o 
   0   2  19     2204.31     2174.03     32.68 o 
   2   2  19       15.47       24.09      4.81 o 
   4   2  19     1322.14     1344.11     30.86 o 
  -5   3  19     1700.24     1747.67     36.50 o 
  -3   3  19     5430.51     5346.55     58.77 o 
  -1   3  19     1965.28     1983.93     31.17 o 
   1   3  19     4028.36     4020.93     47.57 o 
   3   3  19     3779.58     3790.73     46.72 o 
   5   3  19     1494.23     1564.56     42.25 o 
  -6   4  19     2498.76     2555.06     45.73 o 
  -4   4  19     4345.27     4268.05     58.89 o 
  -2   4  19     1810.45     1844.15     31.10 o 
   0   4  19     3359.68     3343.95     47.85 o 
   2   4  19     3426.69     3369.44     43.44 o 
   4   4  19     2426.19     2496.28     52.25 o 
  -5   5  19      156.84      157.89     11.94 o 
  -3   5  19     1381.91     1397.79     29.95 o 
  -1   5  19     1982.46     1895.67     36.90 o 
   1   5  19      452.73      475.32     16.31 o 
   3   5  19     1041.00     1069.00     27.92 o 
  -4   6  19     3831.85     3905.48     64.32 o 
  -2   6  19     2130.10     2081.66     38.68 o 
   0   6  19     7242.21     7027.84     90.64 o 
   2   6  19     2661.84     2703.93     52.42 o 
  -1   7  19        0.14        4.28      5.49 o 
  -6   0  20     4593.75     4511.95    105.45 o 
  -4   0  20     6785.29     7095.82    101.49 o 
  -2   0  20     1354.62     1352.56     32.40 o 
   0   0  20    17627.77    17653.17    214.18 o 
   2   0  20     1139.13     1161.50     35.29 o 
   4   0  20     7353.95     7337.43    121.82 o 
  -5   1  20        0.68       13.69      4.67 o 
  -3   1  20      192.11      188.39      8.52 o 
  -1   1  20      110.29      134.86      8.18 o 
   1   1  20      231.89      248.41     10.41 o 
   3   1  20      504.91      559.76     18.53 o 
   5   1  20        5.16        8.99      6.10 o 
  -6   2  20     1505.98     1559.54     39.04 o 
  -4   2  20     4923.39     4914.71     59.12 o 
  -2   2  20    10967.00    11100.86    107.81 o 
   0   2  20     1818.81     1719.14     28.83 o 
   2   2  20     1931.83     1869.57     33.33 o 
   4   2  20     2305.88     2351.90     43.65 o 
  -5   3  20     4043.96     4035.23     62.49 o 
  -3   3  20     4213.51     4194.24     52.76 o 
  -1   3  20     2683.29     2719.84     38.80 o 
   1   3  20     1064.04     1050.91     21.27 o 
   3   3  20      848.54      890.03     19.97 o 
  -4   4  20     1972.67     2043.68     37.39 o 
  -2   4  20     1290.92     1307.11     25.89 o 
   0   4  20     4834.91     4862.75     62.72 o 
   2   4  20     1788.49     1782.41     29.72 o 
   4   4  20     1831.89     1772.26     41.85 o 
  -3   5  20     3171.96     3119.78     49.27 o 
  -1   5  20     2657.70     2617.80     45.72 o 
   1   5  20     3796.13     3677.08     53.19 o 
   3   5  20     4787.67     4654.03     69.38 o 
  -2   6  20     1075.33     1089.43     29.09 o 
   0   6  20        8.01       10.47      5.53 o 
   2   6  20       10.28       20.90      6.72 o 
  -5   1  21     2832.18     2917.87     46.95 o 
  -3   1  21     5346.40     5441.72     56.52 o 
  -1   1  21    11902.08    12089.79    123.51 o 
   1   1  21     5821.54     5805.35     75.43 o 
   3   1  21     4166.52     4110.41     56.88 o 
   5   1  21     1975.50     1867.21     43.54 o 
  -6   2  21      621.07      672.97     35.80 o 
  -4   2  21     1546.60     1506.23     36.02 o 
  -2   2  21      420.93      467.35     14.50 o 
   0   2  21     5194.09     5209.31     61.29 o 
   2   2  21     1026.28     1022.27     24.10 o 
   4   2  21      731.59      700.38     24.54 o 
  -5   3  21     1483.38     1530.92     34.49 o 
  -3   3  21     3890.64     3943.21     51.40 o 
  -1   3  21     4613.41     4611.87     60.06 o 
   1   3  21      599.98      611.32     16.16 o 
   3   3  21     2375.13     2321.44     37.26 o 
  -4   4  21     3803.89     3783.96     59.20 o 
  -2   4  21     5058.16     4915.63     63.99 o 
   0   4  21     3390.90     3331.04     49.27 o 
   2   4  21     2693.61     2734.58     39.40 o 
  -3   5  21      396.05      428.67     17.70 o 
  -1   5  21      345.57      379.22     22.33 o 
   1   5  21      140.82      132.09      9.57 o 
  -2   6  21     1021.14     1053.39     31.23 o 
   0   6  21     3380.75     3341.25     55.98 o 
  -6   0  22     3960.45     4221.02    123.31 o 
  -4   0  22     8708.85     8490.19    132.17 o 
  -2   0  22     3996.71     4104.93     77.75 o 
   0   0  22     8927.23     8865.85    137.86 o 
   2   0  22     6576.87     6545.50    111.39 o 
   4   0  22     3144.59     3223.70     71.00 o 
  -5   1  22     1069.55     1087.66     30.60 o 
  -3   1  22       86.67       90.56      6.37 o 
  -1   1  22        4.51       98.05     23.29 o 
   1   1  22      298.18      325.53     13.31 o 
   3   1  22      507.48      537.04     28.26 o 
  -4   2  22     1466.21     1523.79     30.52 o 
  -2   2  22     5816.32     5735.25     66.10 o 
   0   2  22    10205.48    10124.47    108.95 o 
   2   2  22     1267.40     1290.54     28.13 o 
   4   2  22     1553.86     1532.24     37.99 o 
  -5   3  22      774.01      876.70     27.71 o 
  -3   3  22     3005.29     2982.63     46.42 o 
  -1   3  22     6763.45     6761.19     80.19 o 
   1   3  22     3683.33     3663.93     46.99 o 
   3   3  22     1215.75     1195.29     25.90 o 
  -4   4  22     1678.36     1636.44     36.07 o 
  -2   4  22      710.21      710.43     20.55 o 
   0   4  22      286.83      300.49     13.46 o 
   2   4  22     1427.08     1453.60     27.58 o 
  -3   5  22     1730.46     1723.15     37.88 o 
  -1   5  22     2463.45     2442.76     45.27 o 
   1   5  22      767.66      764.94     22.13 o 
  -5   1  23     4276.07     4543.72     70.26 o 
  -3   1  23     1900.11     1849.95     35.99 o 
  -1   1  23     5583.36     5551.27     69.34 o 
   1   1  23     3582.54     3512.06     51.33 o 
   3   1  23     3182.24     3239.29     53.66 o 
  -4   2  23     1165.82     1157.73     26.59 o 
  -2   2  23      308.21      320.95     12.62 o 
   0   2  23      211.76      255.88     12.23 o 
   2   2  23     1085.26     1122.29     26.56 o 
  -3   3  23     1068.17     1087.67     26.07 o 
  -1   3  23     5800.79     5658.02     71.50 o 
   1   3  23     1898.33     1854.54     32.96 o 
   3   3  23     2354.92     2339.35     38.83 o 
  -4   4  23     3057.06     3125.87     53.88 o 
  -2   4  23     1071.97     1031.15     25.60 o 
   0   4  23     3968.39     3828.89     55.87 o 
   2   4  23     1388.45     1456.53     29.63 o 
  -1   5  23     1381.32     1359.90     32.75 o 
   1   5  23      885.76      846.11     49.64 o 
  -4   0  24     3133.13     3321.93     69.79 o 
  -2   0  24     4414.69     4524.32     86.30 o 
   0   0  24     2206.46     2128.39     61.98 o 
   2   0  24     5770.87     5685.71    103.46 o 
  -5   1  24      544.31      638.94     52.25 o 
  -3   1  24       74.56       65.85      8.06 o 
  -1   1  24        2.57       55.38     11.14 o 
   1   1  24       33.86       87.92      8.70 o 
   3   1  24       45.56       40.82      7.60 o 
  -4   2  24     3327.80     3354.13     51.04 o 
  -2   2  24      620.35      603.35     18.69 o 
   0   2  24     6579.13     6479.61     79.71 o 
   2   2  24     2716.30     2634.94     44.52 o 
  -3   3  24      698.84      706.68     22.51 o 
  -1   3  24     1884.94     1861.38     35.49 o 
   1   3  24     1267.44     1265.36     27.12 o 
  -2   4  24     3552.08     3535.57     53.74 o 
   0   4  24     1473.45     1438.84     29.59 o 
  -3   1  25     2756.85     2796.99     48.38 o 
  -1   1  25     5977.17     5919.33     74.96 o 
   1   1  25     4194.11     4090.97     62.71 o 
  -4   2  25     1299.88     1348.88     32.03 o 
  -2   2  25     1570.82     1501.55     31.35 o 
   0   2  25     1037.42     1084.77     26.59 o 
   2   2  25     1609.32     1521.46     35.18 o 
  -3   3  25      942.00      962.12     26.95 o 
  -1   3  25     1976.18     1931.87     37.10 o 
   1   3  25     1693.68     1686.57     32.55 o 
  -2   0  26     3614.15     3578.02     76.34 o 
   0   0  26     3712.92     3725.64     90.70 o 
  -3   1  26      691.22      730.21     23.27 o 
  -1   1  26      130.75      191.03     12.35 o 
   1   1  26        1.19       54.30     12.61 o 
  -2   2  26     3385.24     3414.48     52.45 o 
   0   2  26     2150.00     2079.15     39.27 o 
  -1   3  26     3614.58     3460.45     53.71 o 
  -1   1  27     2124.77     2085.62     42.55 o 
                                                 
